# Supplementary material for: Immunoevolution of mouse pancreatic organoid isografts from preinvasive to metastatic disease
Source: Sci Rep. 2019 Aug 22;9:12286. doi: 10.1038/s41598-019-48663-7 (PMC6706454; doi:10.1038/s41598-019-48663-7)
Supplement: Supplementary file 2 — Supplementary Tables [file 41598_2019_48663_MOESM2_ESM.xlsx]

## Sheet: Supplementary Table 1
Supplementary Table 1. Genes included in the targeted sequencing panel
APC
ATM
BRAF
CDH1
CDKN2A
CTNNB1
EGFR
ERBB2
ERBB4
FBXW7
FGFR3
FLT3
GNAS
HRAS
KDR
KRAS
NRAS
PIK3CA
SMAD4
TP53

## Sheet: Supplementary Table 2
Supplementary Table 2. List of differentially expressed genes
COMPARISON CLASSICAL V. PREINVASIVE						COMPARISON PDC V. PREINVASIVE						COMPARISON PDC V. CLASSICAL
Gene	log2FoldChange	pvalue	padj	FoldChange		Gene	log2FoldChange	pvalue	padj	FoldChange		Gene	log2FoldChange	pvalue	padj	FoldChange
Lcn2	-2.24879	5.06296e-06	0.00306309	0.2104		Cyfip2	-4.96513	2.03e-09	1.56e-06	0.0320145		Ncam1	3.72159	8.45e-08	2.72e-05	13.192
Il5ra	3.72396	2.56842e-05	0.00388474	13.2136		Itga2	4.88117	1.14e-08	3.97e-06	29.4699		Cyfip2	-3.83769	1.1e-05	0.001764	0.0699423
Casp3	1.92638	1.60147e-05	0.00388474	3.80101		Arg1	5.84529	1.91e-08	3.97e-06	57.4919		Dmbt1	-4.47646	5.95e-05	0.006217	0.0449212
Camp	-3.3064	2.16494e-05	0.00388474	0.101082		Ncam1	3.92223	2.41e-08	3.97e-06	15.1604		Fn1	3.21668	7.72e-05	0.006217	9.29644
Il1rn	1.66801	5.27283e-05	0.00560373	3.17775		Plaur	3.7453	2.88e-08	3.97e-06	13.4106		Cd9	2.93294	0.000176	0.009823	7.63665
Ccr2	1.38411	5.55742e-05	0.00560373	2.61011		Msln	4.99362	3.09e-08	3.97e-06	31.8589		Arg1	3.95274	0.000211	0.009823	15.4844
Dusp4	2.32964	8.72825e-05	0.00660074	5.02679		Cd9	4.02702	6.27e-08	6.89e-06	16.3024		Il13ra1	2.08565	0.000214	0.009823	4.24467
Plaur	1.74076	7.87126e-05	0.00660074	3.34211		Fn1	4.13292	8.38e-08	8.06e-06	17.5442		Itga2	3.10368	0.000286	0.011515	8.59611
Anxa1	1.86383	0.000100629	0.00676448	3.63973		Tnfrsf12a	3.78398	1.03e-07	8.8e-06	13.775		Runx1	2.61081	0.00034	0.012166	6.10847
Clec7a	1.48619	0.000259185	0.013395	2.80147		Entpd1	-2.76419	2.35e-07	1.81e-05	0.147196		Tnfrsf12a	2.63352	0.000405	0.012346	6.20538
Cxcr2	-1.64367	0.000265685	0.013395	0.320042		Casp3	3.55374	3.45e-07	2.42e-05	11.7431		Msln	3.32141	0.000422	0.012346	9.99641
Cd79b	-1.67962	0.000225858	0.013395	0.312164		Runx1	3.55569	4e-07	2.56e-05	11.759		Foxp3	-2.91948	0.000456		0.132175
Crp	-1.64087	0.000346332	0.0161177	0.320662		Dmbt1	-5.30403	5e-07	2.86e-05	0.0253121		Il4ra	2.40743	0.000717	0.019242	5.30528
Cxcl5	-1.37435	0.00041735	0.0166552	0.385727		Dusp4	4.59411	5.19e-07	2.86e-05	24.1526		Itgb4	1.97465	0.000777	0.019242	3.93034
Thbd	-1.41237	0.000452578	0.0166552	0.375693		Lgals3	4.25083	1.2e-06	6.18e-05	19.0383		H2-Q2	-3.31487	0.000896		0.10049
Ms4a1	-1.82641	0.00041219	0.0166552	0.281964		Ms4a1	-3.82409	1.43e-06	6.52e-05	0.0706048		Crp	2.40908	0.000906		5.31136
S100a8	-2.15561	0.000467998	0.0166552	0.224438		Tgfb1	3.33697	1.44e-06	6.52e-05	10.1048		Entpd1	-1.83968	0.001045	0.024037	0.279384
F2rl1	1.7893	0.000619948	0.0208371	3.45647		H2-Q2	-4.54359	1.63e-06	6.98e-05	0.0428788		Cx3cl1	1.70596	0.001128	0.02422	3.26246
Itga2	1.77749	0.000878418	0.0274267	3.42828		Cd79b	-3.32498	2.61e-06	0.000106	0.0997887		Cd2	-2.49569	0.001165		0.177306
Cfd	-3.07083	0.000906669	0.0274267	0.119012		Anxa1	3.36892	3.59e-06	0.000138	10.3311		Lgals3	2.96237	0.001297	0.026104	7.79402
Clu	1.33249	0.00102333	0.0294817	2.51837		Il13ra1	2.46365	6.75e-06	0.000248	5.51611		Cd207	-3.12004	0.001712		0.11502
Tgfb1	1.45318	0.00131641	0.0351042	2.73812		Itgb4	2.50738	8.61e-06	0.000301	5.68586		Cmpk2	-2.63818	0.001879		0.160631
C7	-2.28297	0.00133454	0.0351042	0.205474		Il4ra	2.9498	1.59e-05	0.000533	7.72644		Ltb	-2.01743	0.001932		0.246998
Nt5e	2.14826	0.00195264	0.0492229	4.43291		Fcgr2b	2.76633	2.42e-05	0.000777	6.80376		Pla2g1b	-7.16112	0.001943	0.035063	0.00698696
Il1a	1.9477	0.00303126	0.0733564	3.85759		Gfi1	-3.70475	2.53e-05	0.000779	0.0766936		Muc1	-3.34161	0.00196	0.035063	0.098645
Arg1	1.89255	0.00450663	0.097257	3.7129		Ifngr1	2.21741	2.97e-05	0.00088	4.65057		Itga5	2.48269	0.002365	0.040074	5.58938
Msln	1.67221	0.00460169	0.097257	3.18703		Ltb	-2.62413	3.75e-05	0.001069	0.162203		Ccr6	-2.37825	0.002679		0.192343
Il18rap	1.50111	0.00466191	0.097257	2.8306		Dusp6	2.59452	3.99e-05	0.001097	6.03987		Cd14	1.88359	0.002886	0.046472	3.68993
Irf7	1.19403	0.00440091	0.097257	2.2879		Cd207	-3.78863	6.43e-05	0.001708	0.0723617		Klra7	-3.80284	0.003446		0.0716525
Il18r1	1.62431	0.0049065	0.0980447	3.08295		Foxp3	-3.24766	8.25e-05	0.002067	0.105283		Angpt2	2.02969	0.003583		4.08318
Rora	-1.37844	0.00502378	0.0980447	0.384635		F2rl1	3.19206	8.65e-05	0.002067	9.13918		App	1.35255	0.003888	0.059621	2.55362
Birc5	1.31587	0.0054867	0.10059	2.48952		Nt5e	4.3785	8.79e-05	0.002067	20.7998		Il34	2.15714	0.004242	0.05998	4.46029
Ly86	1.06234	0.0053314	0.10059	2.08831		Fcgr4	2.68808	8.86e-05	0.002067	6.44457		Plaur	2.00454	0.004394	0.05998	4.01262
C1s1	-1.13986	0.00585087	0.104111	0.453804		Clu	2.38437	9.94e-05	0.002252	5.22116		Ifngr1	1.56355	0.004594	0.05998	2.9558
Psen2	-0.962364	0.00682379	0.117954	0.513215		Pla2g1b	-8.41748	0.000119	0.002612	0.00292473		Spp1	2.72949	0.004736	0.05998	6.6322
Fcgr2b	1.13417	0.00833869	0.136349	2.19492		Spp1	3.46167	0.000154	0.003245	11.0171		Ifitm2	1.34101	0.004843	0.05998	2.53329
Entpd1	-0.924517	0.00821908	0.136349	0.526857		Il3ra	2.29705	0.000156	0.003245	4.91453		St6gal1	1.89421	0.005322	0.063472	3.7172
Ambp	-1.55701	0.008975	0.142891	0.339854		Gpi1	2.12917	0.000164	0.003315	4.37467		Lamp2	1.47698	0.005588	0.064261	2.78365
Jam3	-1.20723	0.0106577	0.165331	0.4331		Col1a1	2.81803	0.000182	0.003598	7.05196		Ccrl2	-1.80985	0.005824		0.285221
Klrc1	2.15644	0.0111363	0.168437	4.45814		Cx3cl1	1.97007	0.000188	0.003628	3.91787		Ifna2	-2.91899	0.006052		0.13222
Fas	-1.06355	0.0122607	0.18092	0.478454		Cmpk2	-3.01503	0.000194	0.003651	0.123705		Col1a1	2.16501	0.006421	0.071291	4.48471
Tnfrsf12a	1.15046	0.0137118	0.193336	2.21984		Xbp1	-2.51831	0.000217	0.003981	0.174547		Vwf	1.7529	0.006744	0.07239	3.37035
Il3ra	0.912559	0.0140608	0.193336	1.88238		Itga5	2.98159	0.000222	0.003981	7.89858		Cd81	1.28267	0.007237	0.075031	2.43288
Trp53	0.809922	0.014056	0.193336	1.75312		Tal1	-2.96107	0.000247	0.004317	0.128419		Sbno2	1.53288	0.007456	0.075031	2.89363
Pparg	1.13996	0.0150958	0.202955	2.20376		Il1rn	2.37804	0.000258	0.004412	5.1983		Il22ra1	-3.56226	0.007817		0.0846551
Ccr5	1.02923	0.0164413	0.208289	2.04094		Il34	2.64185	0.000294	0.004927	6.2413		Ppbp	-2.56603	0.007826		0.168868
Cmah	-0.905687	0.0165254	0.208289	0.533778		Casp8	1.95507	0.000313	0.005122	3.87736		G6pdx	1.48141	0.007995	0.078013	2.79222
Foxj1	-1.39592	0.0158511	0.208289	0.380003		Psen2	-1.91665	0.000411	0.006572	0.264869		Tgfb1	1.88378	0.009075	0.082436	3.69042
Ccl21a	-1.33853	0.0169409	0.209169	0.395423		Pou2af1	-2.59064	0.000418	0.006572	0.166012		Tgfb3	1.57149	0.009161	0.082436	2.97211
Cxcl16	1.07291	0.0189452	0.226028	2.10368		Erbb2	2.19608	0.000452	0.006964	4.58234		Lbp	2.28011	0.009216	0.082436	4.85716
Ctsh	0.858083	0.0190536	0.226028	1.81263		Pax5	-3.69401	0.000472	0.007128	0.0772667		Pla2g6	1.71571	0.009396		3.28459
Ccl8	0.982187	0.0197056	0.227515	1.97546		Angpt2	2.43565	0.000558	0.008257	5.41009		Ccr4	-2.93856	0.009458		0.130438
Gfi1	-1.33676	0.019931	0.227515	0.39591		Cxcr5	-3.5926	0.000636	0.009241	0.0828933		C9	-2.80113	0.009508		0.143475
C1qbp	0.833218	0.0224769	0.251824	1.78166		Ccr6	-2.67957	0.000666	0.009335	0.156088		Irf4	-2.103	0.009682		0.232774
Ceacam1	1.38128	0.0248704	0.271852	2.60499		Cd2	-2.57602	0.000667	0.009335	0.167703		Pdgfc	1.72022	0.01	0.08703	3.29487
Lgals3	1.28846	0.0256366	0.271852	2.44268		Hprt	2.05904	0.000723	0.009942	4.1671		Gfi1	-2.36799	0.010531		0.193715
Cd9	1.09408	0.0256142	0.271852	2.13476		Atg7	2.07419	0.000741	0.009996	4.21109		Dusp6	1.68882	0.010726	0.089682	3.22393
Zfp13	-1.06111	0.0260619	0.271852	0.479263		G6pdx	1.82725	0.000753	0.009996	3.54859		Lrp1	1.4972	0.010969	0.089682	2.82295
Klrc2	1.38488	0.0270898	0.277785	2.6115		Cd97	1.66701	0.000779	0.010167	3.17555		Ccl22	-1.94375	0.011052		0.25994
Fcgr4	0.944439	0.028157	0.283833	1.92444		Ctss	2.29687	0.000799	0.010183	4.9139		Gpi1	1.5053	0.011343	0.089682	2.83884
Dusp6	0.905696	0.029087	0.283833	1.87345		Epcam	2.77211	0.000818	0.010183	6.83106		Fcgr4	1.74364	0.011419	0.089682	3.3488
Itgax	0.801585	0.0287293	0.283833	1.74302		Il22ra1	-4.23281	0.000833	0.010183	0.053186		Cd5	-2.37261	0.011552		0.193096
Erbb2	0.874819	0.0299801	0.287904	1.83378		Ifitm2	1.51046	0.000833	0.010183	2.84901		Abcb1a	5.15059	0.011945	0.091581	35.5208
Ctss	0.972179	0.0313314	0.295286	1.9618		Itgb1	2.33531	0.000968	0.011649	5.0466		Sh2b2	2.04863	0.01229		4.13714
Fcgr1	0.957654	0.0324905	0.295286	1.94215		C9	-3.33396	0.001013	0.011825	0.0991695		Cxcr5	-2.73287	0.012373		0.150426
Prkce	-0.942891	0.0331892	0.295286	0.52019		Abcb1a	6.43321	0.001014	0.011825	86.4148		Hamp	-2.59474	0.012793		0.165541
Arg2	-1.07398	0.0327116	0.295286	0.475006		Ccl6	2.92459	0.001136	0.013052	7.59256		Tfe3	1.30495	0.012848	0.094039	2.47075
Cd36	-1.28721	0.0330227	0.295286	0.409743		Cd68	1.84834	0.001194	0.013516	3.60087		Atg7	1.54344	0.013124	0.094039	2.91488
Tnfrsf10b	1.04007	0.0339517	0.297692	2.05633		Ctsh	1.8141	0.001223	0.01365	3.51641		Casp8	1.38317	0.013142	0.094039	2.60841
Siglec1	0.90528	0.0352007	0.304235	1.87291		Camp	-3.65953	0.001251	0.013766	0.0791356		Tal1	-2.0621	0.013554		0.239467
Xbp1	-0.943704	0.0363605	0.30553	0.519896		Ccrl2	-2.03966	0.001276	0.013834	0.243221		Ccl11	-2.11183	0.013686	0.095799	0.231353
Cyfip2	-1.12744	0.0361566	0.30553	0.457728		Col3a1	2.6226	0.001323	0.014118	6.15857		Flt3l	-2.09675	0.014937		0.233784
Runx1	0.94488	0.0383377	0.31773	1.92503		Ccl11	-2.60767	0.001338	0.014118	0.164064		Psma2	1.14892	0.015303	0.0977	2.21748
Il6st	-0.723812	0.0399921	0.326962	0.605495		Il18r1	2.89474	0.001381	0.014245	7.4371		Col3a1	2.08747	0.015474	0.0977	4.25003
C3ar1	0.910277	0.0412487	0.330377	1.87941		Clec7a	2.08813	0.001416	0.014245	4.25195		Cd97	1.23595	0.015531	0.0977	2.35536
Irgm2	-0.838284	0.042048	0.330377	0.559309		Cmah	-1.93364	0.00142	0.014245	0.261768		C8a	-2.72053	0.015829		0.151719
Mpo	-1.74162	0.0417945	0.330377	0.299034		Mme	-2.8169	0.001424	0.014245	0.141915		Litaf	1.31258	0.015866	0.0977	2.48386
Epcam	1.10736	0.0426896	0.331118	2.15452		C7	-3.53481	0.001484	0.01465	0.0862812		Sh2d1a	-1.85694	0.016272		0.276061
Eng	-0.753502	0.0436095	0.333971	0.593162		Flt3l	-2.59746	0.001678	0.016354	0.165229		Hprt	1.53022	0.016407	0.0977	2.88831
C1qa	0.74464	0.0446549	0.335256	1.67556		Fcgr3	2.15815	0.001798	0.017217	4.46341		Ms4a1	-1.99767	0.016677		0.250404
Cd38	0.742139	0.0448855	0.335256	1.67265		Lif	3.184	0.001811	0.017217	9.08823		Il24	3.62929	0.016779		12.3745
H2-Q2	-1.22873	0.0456373	0.336714	0.426694		Il15	-2.24727	0.001935	0.018168	0.210622		Dusp4	2.26447	0.016861	0.0977	4.80477
Irak1	-0.759029	0.0505733	0.368637	0.590894		Defb1	-2.74834	0.00222	0.020378	0.148822		Col4a1	1.46299	0.017035	0.0977	2.7568
C1qb	0.739275	0.0524644	0.377868	1.66934		Ccl21a	-2.60296	0.002223	0.020378	0.1646		Fcgr2b	1.63217	0.0174	0.0977	3.09978
Nod1	-0.732357	0.0532446	0.378976	0.60192		Twist1	2.9543	0.002405	0.021785	7.75057		Map2k1	1.63916	0.017513	0.0977	3.11485
Ifngr1	0.653857	0.0583355	0.408223	1.57337		Il18rap	2.67635	0.002505	0.022426	6.39235		Cd99	1.19943	0.01754	0.0977	2.29648
Cdkn1a	-0.943613	0.0587032	0.408223	0.519929		Il24	4.95241	0.002653	0.023482	30.9617		Ifnar1	1.11381	0.017575	0.0977	2.16416
Cd84	0.709228	0.060451	0.408643	1.63493		Pdgfc	1.9332	0.002714	0.023669	3.81902		Akt3	1.78198	0.017598	0.0977	3.43899
Kdr	-0.707005	0.0602421	0.408643	0.612591		Smn1	1.52398	0.002736	0.023669	2.87584		Cspg4	1.99051	0.018306		3.97377
Itga1	-0.824509	0.0607899	0.408643	0.564674		Muc1	-3.05831	0.002767	0.023673	0.120049		Jak2	1.30915	0.01837	0.100258	2.47796
Cd68	0.685936	0.062929	0.416521	1.60875		Tnfsf10	-2.27698	0.002904	0.024572	0.206329		Il3ra	1.38449	0.019271		2.6108
Snai1	-0.832876	0.0633387	0.416521	0.561409		Ifna2	-3.06799	0.002976	0.02491	0.119246		Smad2	1.53398	0.020629		2.89583
Il18	0.805428	0.0653785	0.419554	1.74766		Rsad2	-2.33568	0.00301	0.024918	0.198103		Trem2	1.63348	0.02066		3.10259
Cd83	0.711493	0.0669283	0.419554	1.6375		Itk	-2.51482	0.003044	0.024933	0.17497		Casp3	1.62735	0.022328	0.119828	3.08946
Ppia	0.602075	0.0672673	0.419554	1.5179		Col4a1	1.72552	0.003185	0.025812	3.30698		Itgb1	1.68875	0.023637	0.124771	3.22378
Tek	-0.78692	0.0664581	0.419554	0.57958		Tek	-1.98973	0.003292	0.026408	0.251786		Ncr1	-2.42261	0.023896		0.186518
Jun	-0.909089	0.0656464	0.419554	0.532521		St6gal1	1.92595	0.003471	0.027069	3.79987		Angpt1	-2.31322	0.024091		0.201211
Ccl6	1.05855	0.0699047	0.42158	2.08283		Ifnar1	1.32981	0.003515	0.027069	2.5137		Polr2a	1.23073	0.025062	0.13016	2.34686
Ifit3	0.93216	0.0694942	0.42158	1.90813		Smpd3	2.8853	0.003524	0.027069	7.38857		Il15	-1.65	0.025367		0.31864
Fn1	0.916244	0.07247	0.42158	1.8872		Psma2	1.31644	0.00363	0.027069	2.4905		Cd79b	-1.64535	0.02564		0.319669
Mapk11	0.878536	0.0713744	0.42158	1.83851		Ccr4	-3.26683	0.003659	0.027069	0.103893		Smn1	1.15388	0.026427	0.134633	2.22512
Apoe	0.695164	0.0704954	0.42158	1.61907		App	1.29345	0.003667	0.027069	2.45113		Smpd3	2.2746	0.026759	0.134633	4.83864
Ccl19	-0.870639	0.0709154	0.42158	0.546905		Glycam1	-3.14244	0.003725	0.027069	0.113248		Ccr3	-2.58963	0.027019		0.166128
Marco	-1.54706	0.0718456	0.42158	0.342207		Tnfrsf10b	2.24436	0.003731	0.027069	4.73827		Mme	-2.03345	0.027433		0.24427
Csf2	1.06152	0.0756647	0.435973	2.08713		Trem2	2.10756	0.003744	0.027069	4.30961		Klra4	2.70899	0.027434		6.53865
Cx3cr1	0.841869	0.0807428	0.460843	1.79237		Zfp13	-2.09423	0.003758	0.027069	0.234193		Xbp1	-1.57461	0.028597	0.141663	0.335734
Ifitm1	1.3585	0.0837588	0.463264	2.56419		Cd14	1.76551	0.003762	0.027069	3.39994		Tgfb2	1.69434	0.029102		3.23628
Ccl9	0.843828	0.0837565	0.463264	1.79481		Map2k1	1.9092	0.003803	0.027115	3.75601		Mapk3	1.34258	0.02947	0.143777	2.53604
Plau	0.734004	0.0842298	0.463264	1.66325		Vegfc	2.3847	0.003842	0.02714	5.22237		S100b	2.41365	0.030336		5.3282
Hspb2	-1.04639	0.0836652	0.463264	0.484177		Ccl19	-2.18309	0.003942	0.027593	0.220204		Thbs1	2.12217	0.030951	0.148748	4.35348
Il6	0.889874	0.090773	0.469382	1.85301		Dpp4	-1.94812	0.004014	0.027843	0.259154		Cd3d	-1.66496	0.03166		0.315353
Cdh1	0.855055	0.0900033	0.469382	1.80883		Cd3d	-2.17619	0.004081	0.028058	0.221259		Tnfsf10	-1.68704	0.031702		0.310563
Oasl1	0.852924	0.0871301	0.469382	1.80616		Cfi	2.54973	0.004395	0.029946	5.85525		Tnfrsf1a	1.03071	0.031713	0.150171	2.04303
Oas2	0.739353	0.0889289	0.469382	1.66943		Cd5	-2.68569	0.004529	0.030574	0.155427		Ccl5	-1.87853	0.032418	0.151282	0.271961
Ticam2	0.655434	0.0880182	0.469382	1.57509		Smad2	1.8898	0.004566	0.030574	3.70583		Pdcd1	-1.68603	0.032677		0.310781
Mr1	-0.629425	0.0904788	0.469382	0.646434		Angpt1	-2.77921	0.004667	0.030648	0.145671		Il2rb	-1.64886	0.033016		0.318892
Serping1	-0.65365	0.0905086	0.469382	0.63567		Itga6	1.654	0.004685	0.030648	3.14705		Tirap	1.48152	0.033252		2.79244
Gpi1	0.623872	0.0942298	0.483128	1.54101		Ccl26	-2.88915	0.004697	0.030648	0.134983		Rag1	-2.32153	0.033596		0.200055
Casp8	0.571904	0.101633	0.516706	1.48648		Apoe	1.63589	0.004834	0.031278	3.1078		Stat6	1.03565	0.034035	0.156561	2.05004
Ifit2	0.76298	0.104878	0.522635	1.69699		Rag1	-2.9725	0.004951	0.03177	0.127406		Kit	-1.76345	0.034223		0.294543
Csf1r	0.589587	0.105384	0.522635	1.50482		Cd276	1.97408	0.005066	0.032169	3.92877		Lif	2.22367	0.03476	0.157645	4.67081
Ctsl	-0.508033	0.107983	0.522635	0.703181		Arg2	-2.1765	0.005097	0.032169	0.221212		Eomes	-2.13158	0.035525		0.228208
Il16	-0.620576	0.106053	0.522635	0.650411		Bid	2.38346	0.005588	0.034765	5.21786		Bcl2l1	1.17285	0.035963	0.160834	2.25456
Sell	-0.875426	0.107797	0.522635	0.545093		Cd81	1.25693	0.005598	0.034765	2.38987		Cd3e	-1.98455	0.036136		0.252692
Txnip	-1.03304	0.106988	0.522635	0.488681		Lamp2	1.39901	0.005749	0.035416	2.63721		Vhl	1.12382	0.036359		2.17923
Ccl12	1.02499	0.111617	0.526342	2.03494		Sbno2	1.52897	0.005848	0.035575	2.88579		Ccl2	2.09179	0.036672	0.16176	4.26277
H2-DMb1	0.606595	0.112228	0.526342	1.52266		Msr1	2.14986	0.005883	0.035575	4.43783		Il1r1	1.46754	0.038111	0.165834	2.76549
Cfb	0.604452	0.111924	0.526342	1.5204		Il12a	-2.61453	0.005914	0.035575	0.163286		Bst1	2.17709	0.038117		4.52241
Tnfsf12	-0.854313	0.110248	0.526342	0.553129		Elane	-3.01669	0.006235	0.037219	0.123562		Ifnar2	1.04247	0.039937	0.169881	2.05975
Twist1	0.998818	0.113507	0.528244	1.99836		Cd38	1.57531	0.006292	0.037266	2.98		Erbb2	1.32126	0.040096	0.169881	2.49885
Fcgr3	0.705196	0.11519	0.531983	1.63037		Prg2	-2.27525	0.006377	0.037485	0.206577		Ikbkg	1.06439	0.041097	0.171861	2.09128
Tnfrsf11a	0.734506	0.118815	0.53644	1.66383		Sh2b2	2.33784	0.00653	0.038089	5.05544		Fcgr3	1.45295	0.042169	0.17408	2.73767
Il17ra	-0.532649	0.118027	0.53644	0.691284		Jak2	1.44781	0.006689	0.038726	2.72794		Itk	-1.73672	0.043161		0.300051
C4b	-0.657459	0.117477	0.53644	0.633994		Plau	1.75591	0.007143	0.041047	3.3774		Smad3	1.5169	0.044185	0.175272	2.86176
Cxcl12	-0.842804	0.12036	0.53939	0.557559		Cdh1	2.04602	0.007396	0.042187	4.12966		Pmch	-2.86102	0.044506		0.137641
Gata3	0.87695	0.125489	0.544463	1.83649		Cxcl16	1.86144	0.007598	0.043018	3.6337		Cd276	1.43909	0.044581	0.175272	2.7115
Fap	0.803255	0.1226	0.544463	1.74503		Akt3	1.92905	0.007774	0.043087	3.80803		Nt5e	2.23024	0.044602	0.175272	4.69212
Usp18	0.721776	0.125842	0.544463	1.64921		Klra7	-3.39449	0.00782	0.043087	0.0950948		Vegfc	1.69099	0.044634	0.175272	3.22878
Prkcd	0.490532	0.127459	0.544463	1.40496		Tfe3	1.39545	0.007855	0.043087	2.63071		Ccl6	1.86604	0.04548	0.175331	3.64531
Ltb	-0.606693	0.123574	0.544463	0.6567		Gpr44	-2.18931	0.007873	0.043087	0.219256		Mpped1	-2.03778	0.045498		0.243538
Ticam1	-0.646988	0.126673	0.544463	0.638612		Tap2	-1.80299	0.00789	0.043087	0.28658		Msr1	1.58092	0.045739	0.175331	2.99161
Ccl27a	-0.72643	0.127791	0.544463	0.604398		Kit	-2.11041	0.008216	0.044539	0.231581		Bcl6	1.32274	0.046393		2.50141
Cybb	0.574972	0.13038	0.548296	1.48965		Rora	-1.97116	0.008271	0.044539	0.255048		Dpp4	-1.39561	0.046424		0.380084
Il10ra	0.551134	0.130598	0.548296	1.46524		Ifi27	-2.14473	0.008924	0.047717	0.226137		Cfi	1.81288	0.047316	0.179244	3.51342
Cd200	-0.586025	0.13141	0.548296	0.666176		Mapk3	1.53304	0.009065	0.048139	2.89396		Gpr44	-1.65882	0.047513		0.316698
Itgb3	0.910918	0.134373	0.555471	1.88024		Irak1	-1.52631	0.009361	0.049368	0.347164		Bid	1.72293	0.047593		3.30107
Lyz2	0.60537	0.138638	0.555471	1.52137		Stat6	1.22451	0.009561	0.050081	2.33676		Hif1a	1.41862	0.048322	0.179292	2.67329
Rel	0.500025	0.138327	0.555471	1.41424		Itgax	1.60056	0.009896	0.051488	3.03261		Cd68	1.16241	0.048566	0.179292	2.23831
Tollip	-0.486248	0.135113	0.555471	0.713879		Lck	-2.13416	0.010375	0.053616	0.2278		Anxa1	1.50509	0.048999	0.179292	2.83843
Atf1	-0.602901	0.136848	0.555471	0.658429		Klra4	3.06846	0.010495	0.053876	8.38876		Abl1	1.13518	0.051126	0.184535	2.19645
Rsad2	-0.766331	0.136837	0.555471	0.587911		Mapk11	2.0057	0.01069	0.054179	4.01583		Pou2af1	-1.46429	0.051401		0.362414
Ifi44	0.696067	0.142274	0.562588	1.62008		Cspg4	2.15985	0.010697	0.054179	4.46867		Twist1	1.95548	0.051578	0.184535	3.87846
Pecam1	-0.529278	0.141612	0.562588	0.692901		Litaf	1.32953	0.010765	0.054179	2.5132		Tlr3	1.57266	0.051696		2.97453
Relb	0.533008	0.144239	0.566652	1.44694		Tgfb3	1.48091	0.011034	0.055172	2.79126		Tlr4	1.12928	0.052209	0.184585	2.18749
Lif	0.960328	0.14536	0.567374	1.94575		Cd59b	-2.02126	0.011175	0.055517	0.246343		Myc	-1.51733	0.052765	0.184585	0.349332
Itgb4	0.532724	0.148133	0.574489	1.44666		Prkcd	1.25174	0.011344	0.055992	2.38128		Lck	-1.64443	0.053264		0.319873
Emr1	0.580177	0.149635	0.57471	1.49503		Jun	-1.88728	0.011428	0.05605	0.270316		Nfkb1	1.25976	0.053312	0.184585	2.39456
Irf5	0.489936	0.150089	0.57471	1.40438		Polr2a	1.32488	0.011885	0.057862	2.50512		Tap2	-1.35785	0.054763		0.390163
Nup107	0.554017	0.151838	0.57775	1.46817		Irak4	1.41805	0.011948	0.057862	2.67224		Klrk1	-1.4564	0.054772		0.364401
H2-DMb2	-0.560587	0.154773	0.585236	0.678026		Mpped1	-2.48554	0.012091	0.058188	0.178557		Defb1	-1.75003	0.05611		0.297296
Elk1	-0.635746	0.158471	0.595497	0.643608		Hif1a	1.7103	0.012214	0.058417	3.2723		Epcam	1.66474	0.056187	0.192469	3.17058
Il11ra1	-0.612374	0.160036	0.597666	0.65412		Ppia	1.24457	0.012338	0.058644	2.36948		Ccl26	-2.01379	0.056241		0.247622
Itga6	0.539999	0.161233	0.598441	1.45397		Ppbp	-2.28781	0.012636	0.05969	0.204786		Rsad2	-1.56935	0.056617		0.33696
Il24	1.32312	0.164611	0.604954	2.50206		Itga2b	-2.12897	0.012835	0.060261	0.228621		Ets1	1.26085	0.0569	0.192861	2.39636
Egr3	0.780502	0.164988	0.604954	1.71773		Lbp	2.08705	0.012957	0.060467	4.24878		Cd6	-1.94152	0.05701		0.260342
Itgb1	0.64656	0.16701	0.608681	1.56543		Il2ra	-1.80421	0.013805	0.063786	0.286338		Xcr1	-1.84702	0.057287		0.277966
Lag3	0.594593	0.17164	0.621809	1.51005		Thbs1	2.29723	0.013834	0.063786	4.91512		Stat3	0.930647	0.058799	0.19722	1.90613
Atg7	0.530757	0.174132	0.623373	1.44469		Ncr1	-2.67018	0.013985	0.064097	0.157107		Tbx21	-1.72858	0.059748		0.301749
Ccl26	-0.875355	0.17407	0.623373	0.54512		H2-DMb2	-1.51698	0.014197	0.064587	0.349417		Ep300	1.00253	0.060404	0.198715	2.00351
Cd97	0.43106	0.178974	0.636936	1.34822		Tirap	1.72945	0.014259	0.064587	3.31601		Il17ra	1.01612	0.060894	0.198715	2.02247
Stat3	-0.413878	0.180335	0.638028	0.750603		Irf4	-2.00604	0.014523	0.065396	0.248956		Ifi27	-1.62167	0.061095	0.198715	0.324959
Ccl17	0.966468	0.182086	0.640477	1.95405		Cxcl5	-1.43925	0.014726	0.065866	0.368759		Pdgfrb	1.37059	0.06192		2.58576
Vegfc	0.693717	0.189542	0.644084	1.61745		Smad3	1.75547	0.014798	0.065866	3.37637		Il6	-1.5649	0.062437		0.338001
Col1a1	0.653011	0.189697	0.644084	1.57245		Trp53	1.24534	0.015246	0.067467	2.37074		Mapkapk2	0.886975	0.063107	0.203203	1.84929
Hprt	0.528818	0.186107	0.644084	1.44275		Ccr3	-2.78004	0.01546	0.068025	0.145588		Epsti1	-1.85131	0.06573		0.277141
Psmb7	0.457193	0.190005	0.644084	1.37287		Fas	-1.59189	0.015876	0.069459	0.331737		Ctss	1.32469	0.066033	0.207001	2.50479
Cd48	0.431536	0.187918	0.644084	1.34867		Ccl2	2.33451	0.015994	0.06958	5.04381		A2m	1.88186	0.06611	0.207001	3.68549
Hsd11b1	-0.542684	0.18854	0.644084	0.686492		Tlr3	1.95225	0.016201	0.070082	3.86977		Crebbp	0.854038	0.066433	0.207001	1.80755
Il15	-0.597265	0.190564	0.644084	0.661006		Fcgr1	1.68463	0.016314	0.070178	3.21458		Cd47	1.01976	0.067928	0.207001	2.02758
C2	-0.505714	0.193669	0.650944	0.704312		C1qa	1.34187	0.01715	0.073103	2.5348		Egfr	1.24465	0.067995	0.207001	2.36962
Cfi	0.736854	0.196021	0.653117	1.66654		C8a	-2.62627	0.017184	0.073103	0.161962		Ccr2	-1.00529	0.068143	0.207001	0.49817
Map2k4	0.48141	0.197555	0.653117	1.39611		Oasl1	1.90695	0.017661	0.074164	3.75017		Itga6	1.114	0.069908	0.208083	2.16445
H2-Aa	0.463893	0.197378	0.653117	1.37926		Cd247	-2.35464	0.017692	0.074164	0.195516		Rela	0.968862	0.070248	0.208083	1.9573
Mmp9	0.677877	0.200347	0.65519	1.59978		Sh2d1a	-1.86636	0.017722	0.074164	0.274265		Mcam	1.2581	0.070438	0.208083	2.39181
H2-Ab1	0.449811	0.199804	0.65519	1.36586		Il22ra2	-2.06913	0.018071	0.075213	0.238303		Mill2	1.37655	0.072498		2.59647
Clec4a2	0.662941	0.202983	0.656709	1.58331		Cr2	-2.17869	0.018303	0.075772	0.220876		Tlr1	-1.16684	0.072867		0.445396
Dpp4	-0.552509	0.202956	0.656709	0.681833		Cxcl14	2.2381	0.018483	0.076105	4.71774		Tnfsf15	-1.5973	0.075057		0.330495
Irak4	0.454157	0.205134	0.660137	1.36998		Cd19	-2.51792	0.019071	0.077949	0.174594		Marco	2.40598	0.075069		5.29997
Ccl20	0.918149	0.20793	0.665375	1.88969		Btla	-2.03449	0.019133	0.077949	0.244094		Gtf3c1	0.966278	0.076196	0.223045	1.95379
C1ra	-0.606046	0.208961	0.665375	0.656995		Tnfsf15	-2.10164	0.01935	0.078036	0.232993		Ctsg	-2.06757	0.0766		0.238561
Jak1	-0.361448	0.210349	0.666289	0.778383		Cd3e	-2.17984	0.019489	0.078036	0.2207		Ptprc	-0.91015	0.077103	0.223668	0.53213
Vwf	-0.503498	0.213185	0.671754	0.705394		Ctsg	-2.61554	0.019576	0.078036	0.163171		Casp1	1.44883	0.080742		2.72986
Mrc1	0.577541	0.216174	0.677645	1.4923		Pparg	1.79532	0.019589	0.078036	3.47093		Tnfrsf1b	0.905375	0.08272	0.237821	1.87303
Tnfsf10	-0.589943	0.218113	0.680198	0.664369		Fut7	-2.07085	0.019661	0.078036	0.238019		Btla	-1.52366	0.083112		0.347802
Pdcd1lg2	0.676049	0.22094	0.681982	1.59776		S100a8	-2.14209	0.021159	0.083549	0.226551		Tek	-1.20281	0.083693		0.434428
Ecsit	-0.57961	0.220198	0.681982	0.669145		C1qb	1.32968	0.021443	0.084239	2.51346		Il2ra	-1.28429	0.083851		0.410573
Il4ra	0.542375	0.22392	0.684199	1.45637		Tlr4	1.31423	0.021676	0.084491	2.48669		Il5	2.95673	0.083933		7.76362
Rorc	-0.861124	0.222913	0.684199	0.550524		Clec4n	1.86564	0.021729	0.084491	3.64431		Tgfbr1	1.0263	0.084013	0.239399	2.0368
Spp1	0.732179	0.226879	0.686137	1.66115		Ccr5	1.55994	0.021836	0.084491	2.94842		Igll1	-2.01982	0.085638		0.246589
Bid	0.660526	0.22621	0.686137	1.58066		C3ar1	1.57058	0.022461	0.086476	2.97023		Tnfrsf17	-1.79792	0.086493		0.287589
Tlr7	0.551153	0.227956	0.686137	1.46526		Lrp1	1.27442	0.022788	0.086601	2.41901		Pml	0.928884	0.090303	0.254633	1.9038
Cd276	0.534987	0.23375	0.700093	1.44893		Cd28	-1.63895	0.022866	0.086601	0.32109		Irak4	0.963894	0.091952	0.254633	1.95057
Il21r	0.456097	0.236089	0.701321	1.37183		Il3	-2.5782	0.022935	0.086601	0.16745		Cd40lg	-1.49002	0.092585		0.356008
Dmbt1	-0.827574	0.236479	0.701321	0.563476		Map2k4	1.31561	0.022944	0.086601	2.48908		Pax5	-1.85554	0.092711		0.276329
Mill2	-0.56617	0.240689	0.710326	0.675408		Pla2g6	1.48077	0.023688	0.088975	2.79098		F2rl1	1.40277	0.092812	0.254633	2.64408
Lyn	0.354779	0.242502	0.712202	1.27879		Cxcl12	-1.85365	0.024292	0.090801	0.276691		Psen2	-0.95429	0.092978	0.254633	0.516096
Il1b	0.806681	0.2472	0.712893	1.74918		Il16	-1.37139	0.024461	0.090989	0.386519		Vcam1	1.59454	0.093748	0.254633	3.01998
Adora2a	0.586229	0.246304	0.712893	1.50132		Bcl2l1	1.1908	0.026584	0.098221	2.28279		Ccl19	-1.31246	0.093912		0.402634
Cd164	-0.343693	0.246821	0.712893	0.788021		Nfkb1	1.38413	0.02666	0.098221	2.61014		Il3	-1.90485	0.093926		0.267044
Stat5b	-0.458834	0.24745	0.712893	0.727574		Tnfrsf1b	1.13088	0.027138	0.099506	2.18992		Vim	1.94323	0.094103	0.254633	3.84565
Msr1	0.568933	0.251065	0.713119	1.48343		Epsti1	-2.21207	0.028817	0.105162	0.215824		Cd28	-1.20822	0.094197		0.432802
Tlr8	0.477982	0.249942	0.713119	1.39279		Il17b	-1.9654	0.03087	0.111891	0.256068		Il12a	-1.64959	0.094515		0.318731
Bst2	0.467786	0.250429	0.713119	1.38299		Bcl6	1.4574	0.030972	0.111891	2.74614		Cmah	-1.02795	0.095209		0.490406
Cxcl14	0.708109	0.254382	0.717788	1.63366		Abl1	1.22842	0.031097	0.111891	2.3431		Ccl8	-1.12131	0.095814	0.257102	0.459676
Ccl24	0.670678	0.255366	0.717788	1.59182		Hsd11b1	-1.37542	0.031358	0.112305	0.38544		Il17b	-1.48197	0.100498		0.358
Il2ra	-0.519915	0.256268	0.717788	0.697413		Csf2	2.13073	0.031549	0.112466	4.37939		Tlr5	1.32248	0.1006		2.50096
Smn1	0.370102	0.257483	0.717868	1.29244		Cxcr2	-1.48297	0.031748	0.112654	0.357752		Ikzf1	-1.13638	0.100841		0.4549
Serpinb2	-0.667526	0.263182	0.73039	0.629586		Tgfbr1	1.217	0.032325	0.114174	2.32463		Ctsh	0.95602	0.101846	0.271027	1.93995
C6	0.547937	0.266982	0.737554	1.46199		Mcam	1.42544	0.033617	0.118195	2.68597		Prf1	-1.87018	0.102		0.273539
Tank	-0.354942	0.268997	0.739743	0.781901		Mpo	-2.70318	0.034099	0.119348	0.153554		Oas2	-1.14653	0.10281		0.45171
Cd99	-0.349356	0.270386	0.740197	0.784934		Tnfrsf4	-1.69108	0.03431	0.119377	0.309695		Raet1	1.82787	0.103155		3.55014
H2-Dma	0.354067	0.276022	0.749867	1.27816		Tnfrsf13c	-1.95687	0.034418	0.119377	0.257587		Igf1r	0.776291	0.103557	0.272482	1.71272
Cd207	-0.668593	0.276397	0.749867	0.62912		Cd84	1.26035	0.034667	0.119699	2.39555		Clu	1.05188	0.104085	0.272482	2.07323
Trem2	0.474083	0.281379	0.756597	1.38904		Tnfrsf9	2.47091	0.034879	0.119699	5.54392		H2-Q1	-1.60885	0.105176		0.32786
Cd3d	-0.51123	0.280934	0.756597	0.701624		C8g	-1.88762	0.035176	0.119699	0.270253		Ubc	0.691093	0.10708	0.278061	1.61451
Il13ra1	0.377999	0.284277	0.757653	1.29954		Mrc1	1.50124	0.03518	0.119699	2.83086		Cxcr3	-1.55058	0.109796		0.341373
Eif2b4	-0.355038	0.283749	0.757653	0.781849		H2-Q1	-2.09414	0.035288	0.119699	0.234208		Cd7	-1.29346	0.109982		0.407971
Ccl22	0.503222	0.291082	0.764664	1.41738		Il1a	2.25977	0.035975	0.121098	4.78917		Ly9	-1.17074	0.110639		0.444193
Polr1b	0.449242	0.291963	0.764664	1.36532		Prf1	-2.38391	0.036015	0.121098	0.191589		Cd44	1.26214	0.115131		2.3985
Gusb	0.336497	0.288858	0.764664	1.26269		Pvr	1.38197	0.036373	0.121771	2.60623		Ikzf2	1.21485	0.115132		2.32117
Csf3r	-0.378383	0.291275	0.764664	0.7693		Gtf3c1	1.09415	0.038346	0.12782	2.13488		Mfge8	1.02613	0.116876	0.298343	2.03655
Tnfrsf4	-0.508749	0.29526	0.769968	0.702832		Cybb	1.21858	0.039007	0.129056	2.32717		Smad4	0.801309	0.117214	0.298343	1.74268
Runx3	0.511295	0.296689	0.770182	1.42533		C1qbp	1.15161	0.039052	0.129056	2.22162		Clec4n	1.32114	0.11767	0.298343	2.49863
Zbp1	0.419336	0.298925	0.770182	1.33731		Xcr1	-1.96018	0.039956	0.130741	0.256996		Cd46	-2.26673	0.120013		0.2078
Tlr1	0.419326	0.299162	0.770182	1.3373		Psmb7	1.09354	0.039972	0.130741	2.13397		Cd247	-1.55361	0.120276		0.340657
Clec4n	0.544507	0.302769	0.776166	1.45852		Cd36	-1.87595	0.0401	0.130741	0.272447		Cxcl14	1.52999	0.123188	0.30922	2.88784
Tnfrsf9	0.733486	0.310582	0.777451	1.66265		Eif2b4	-1.04833	0.040243	0.130741	0.483528		Tnfrsf10b	1.20428	0.12388	0.30922	2.30423
Il34	0.484707	0.306017	0.777451	1.3993		Pdcd1	-1.63138	0.040411	0.130741	0.322779		Ccl20	-1.82052	0.124185		0.283119
Pvr	0.432466	0.31195	0.777451	1.34954		Runx3	1.65718	0.040751	0.13129	3.15399		Apoe	0.940729	0.124902	0.309372	1.9195
Pou2f2	0.404016	0.311643	0.777451	1.32319		Lcn2	-1.52069	0.041088	0.131355	0.348519		Fut7	-1.37418	0.125655		0.385772
Fcer1g	0.369462	0.309221	0.777451	1.29187		Rela	1.05661	0.04122	0.131355	2.08004		Ciita	-0.98583	0.125894		0.504935
Tap2	-0.445137	0.312265	0.777451	0.734515		Ikbkb	0.986714	0.041284	0.131355	1.98167		Hmgb1	0.695723	0.129333	0.317902	1.6197
Il6ra	-0.524517	0.31222	0.777451	0.695192		Cd6	-2.0848	0.041454	0.131355	0.235729		Cd180	-1.15807	0.129452		0.448112
Mef2c	-0.414066	0.313685	0.777785	0.750505		Cd8a	-1.99298	0.042049	0.132697	0.251219		Ccl1	-1.46107	0.130085		0.363224
Abcb1a	1.28262	0.317938	0.778222	2.4328		Cd22	-1.69704	0.042479	0.133506	0.308418		Tnfrsf9	1.73742	0.130128		3.33439
Ccl7	0.646514	0.324023	0.778222	1.56538		Egr3	1.87262	0.043802	0.137103	3.66198		Plau	1.02191	0.131834	0.321595	2.0306
Isg15	0.540165	0.323461	0.778222	1.45414		Tnfrsf17	-2.10381	0.044451	0.138571	0.232643		H2-DMb2	-0.9564	0.131862		0.515341
Col3a1	0.535124	0.322162	0.778222	1.44907		Slamf1	-2.23994	0.045441	0.141029	0.211695		Cd59b	-1.22199	0.132131		0.428691
Itga5	0.498904	0.328703	0.778222	1.41314		Mapkapk2	0.92017	0.045605	0.141029	1.89234		Tlr9	-1.0185	0.132872		0.493629
Ly96	0.37702	0.329297	0.778222	1.29866		Egfr	1.30779	0.04581	0.141096	2.47562		Sdha	0.899586	0.136371	0.328693	1.86553
G6pdx	0.34583	0.32374	0.778222	1.27088		Yy1	1.01365	0.046352	0.142195	2.01901		Tnfrsf4	-1.18233	0.136694		0.440639
Yy1	0.328601	0.326072	0.778222	1.25579		Ets1	1.25923	0.047017	0.143191	2.39367		Cd8a	-1.45933	0.138404		0.363662
Pik3cd	0.328335	0.322632	0.778222	1.25556		Cxcr6	-1.80931	0.047049	0.143191	0.285327		Prkcd	0.761208	0.138533	0.328693	1.69491
Igf1r	-0.295537	0.325041	0.778222	0.814769		Cd7	-1.6313	0.047876	0.144844	0.322797		Ikbkb	0.742865	0.138804	0.328693	1.6735
Rag1	-0.650972	0.329199	0.778222	0.636851		Tnfrsf11a	1.50905	0.047968	0.144844	2.84622		Cdh1	1.19097	0.138827	0.328693	2.28306
Raet1	-0.707135	0.316464	0.778222	0.612535		Vwf	1.2494	0.048276	0.145042	2.37743		Runx3	1.14588	0.1398		2.21281
Cd80	0.456964	0.333819	0.784347	1.37265		Ep300	1.01355	0.04841	0.145042	2.01888		Hcst	-1.03052	0.139899		0.489534
Irak3	-0.408042	0.335778	0.784347	0.753645		Il2rb	-1.47853	0.049501	0.147735	0.358854		Il9	-1.91951	0.140109		0.264344
Ifi27	-0.52306	0.335095	0.784347	0.695894		Irf7	1.32863	0.049801	0.148058	2.51165		Nrp1	1.05128	0.140146	0.329394	2.07237
Smpd3	0.610694	0.341643	0.789523	1.52699		Cxcl15	-2.14146	0.050559	0.149732	0.22665		Klrg1	-1.19892	0.140166		0.435601
H2-Ob	-0.376701	0.343214	0.789523	0.770197		Il17rb	-1.83903	0.050763	0.149759	0.27951		Gpr183	-1.10444	0.143057		0.465083
Cd28	-0.430728	0.339948	0.789523	0.741887		Ifnar2	0.987627	0.051487	0.150459	1.98292		Slamf1	-1.65706	0.143472		0.317085
Trem1	-0.516266	0.342478	0.789523	0.699179		Ifi44	1.49336	0.051572	0.150459	2.81545		Cxcr6	-1.35676	0.143715		0.390458
Ulbp1	0.532236	0.345111	0.79088	1.44617		Ccl5	-1.63742	0.051586	0.150459	0.321431		Cma1	1.28141	0.143993		2.43077
Lck	-0.489729	0.34707	0.792368	0.712159		Ccl22	-1.44053	0.05242	0.152316	0.368432		Pycard	-1.23496	0.14478		0.424854
Il1rap	-0.415499	0.349408	0.794169	0.74976		Tbx21	-1.8187	0.053105	0.153724	0.283476		Cd83	-0.90624	0.146176		0.533574
Flt3l	-0.500702	0.350484	0.794169	0.706763		Ikbkg	0.987001	0.053539	0.1544	1.98206		Mapk11	1.12716	0.146571		2.18428
Angpt2	0.40596	0.356123	0.795034	1.32497		Aicda	-2.05271	0.054161	0.155611	0.241031		Dock9	0.91092	0.147902	0.345104	1.88024
Anp32b	0.300784	0.355372	0.795034	1.23181		A2m	1.91059	0.055404	0.158592	3.75962		Cd22	-1.21771	0.149073		0.429965
Tie1	-0.319811	0.353063	0.795034	0.801175		Ikzf1	-1.29757	0.056863	0.161628	0.406811		Ctla4	-1.32497	0.149449		0.399157
Ccl11	-0.495834	0.355074	0.795034	0.709152		Vhl	1.04848	0.056885	0.161628	2.06835		Colec12	0.953184	0.149732	0.346862	1.93614
Cd22	-0.479324	0.357749	0.795728	0.717314		Ccl9	1.40967	0.057334	0.162305	2.65676		Ifnb1	-1.57064	0.150575		0.336659
Tbk1	-0.314995	0.363093	0.804656	0.803854		Csf1r	1.05323	0.059157	0.166853	2.07516		Igf2r	0.918211	0.151752	0.349031	1.88977
Egr2	0.497084	0.370029	0.813046	1.41136		Tnfrsf1a	0.861334	0.060594	0.170282	1.81672		Cd4	-1.18427	0.151978		0.440047
Colec12	-0.370372	0.37091	0.813046	0.773583		Pml	0.989656	0.063814	0.17868	1.98571		Fasl	-1.39725	0.154547		0.379652
Cd34	-0.47542	0.370239	0.813046	0.719257		Il23a	2.21345	0.06462	0.180279	4.63781		Nod1	0.853619	0.157418	0.35729	1.80703
Prdm1	0.495848	0.374203	0.81538	1.41015		Il1r1	1.24938	0.065312	0.180629	2.3774		Cd38	0.833172	0.158049	0.35729	1.7816
Socs1	-0.3914	0.37467	0.81538	0.762389		Nup107	1.11421	0.06551	0.180629	2.16477		Klrb1c	-1.64174	0.158382		0.32047
Sigirr	0.369249	0.380369	0.821869	1.29168		Prkce	-1.24943	0.06564	0.180629	0.420614		Ccr7	-1.10355	0.158566		0.46537
Pvrl2	0.354133	0.380277	0.821869	1.27822		C4b	-1.17251	0.065683	0.180629	0.443649		Ccl21a	-1.26443	0.158672	0.35729	0.416264
Cd3eap	0.350698	0.384175	0.822078	1.27518		Tubb5	1.03886	0.070666	0.193312	2.0546		Icos	-1.1676	0.159447		0.445161
Tubb5	0.329255	0.384364	0.822078	1.25636		Casp1	1.47063	0.070797	0.193312	2.77142		Map2k4	0.834201	0.160881	0.359747	1.78287
Cd37	-0.446034	0.385901	0.822078	0.734058		Ptgs2	3.83399	0.071382	0.19422	14.2609		Slamf7	-1.10641	0.162746		0.464448
Pla2g1b	-1.25637	0.385689	0.822078	0.418597		Cd4	-1.46716	0.071936	0.195037	0.361694		Itga4	-0.95578	0.163309		0.515563
Il1rl2	0.452714	0.397212	0.823072	1.36861		Bcl10	0.947914	0.072328	0.195254	1.92908		Pvr	0.9495	0.163332	0.36271	1.9312
Ctsw	0.441465	0.391911	0.823072	1.35798		Irak3	-1.20061	0.072523	0.195254	0.435091		Zap70	-1.24362	0.163453		0.422312
F13a1	0.391446	0.388551	0.823072	1.31171		Cd37	-1.41407	0.07307	0.195789	0.375252		C8g	-1.24836	0.164983		0.420926
Smad2	0.35582	0.393301	0.823072	1.27971		Hmgb1	0.79106	0.07323	0.195789	1.73035		Il18rap	1.17524	0.166815		2.2583
Tnfaip3	0.325763	0.396652	0.823072	1.25333		Atf1	-1.09868	0.074188	0.197298	0.466944		Lrrn3	-1.58034	0.168944		0.334403
Nubp1	0.291395	0.391479	0.823072	1.22382		Tgfb2	1.38382	0.074307	0.197298	2.60958		Il18r1	1.27043	0.169011	0.372751	2.41233
Nfatc1	-0.346146	0.389122	0.823072	0.786683		Il6ra	-1.39794	0.075207	0.199002	0.379471		Birc5	-1.03021	0.169612		0.489639
C3	-0.383771	0.397252	0.823072	0.766432		Vcam1	1.60263	0.077087	0.203278	3.03697		Il23a	1.64899	0.170451		3.13615
Ythdf2	-0.286366	0.401334	0.828694	0.819965		Bst1	1.79646	0.077662	0.204095	3.47366		Arg2	-1.10251	0.171089		0.465706
Clec5a	0.349953	0.411966	0.836375	1.27452		Myc	-1.30636	0.078296	0.20506	0.40434		Serpinb2	1.29367	0.172093		2.45151
Hck	0.276985	0.409478	0.836375	1.21166		Cxcr3	-1.68861	0.079167	0.206639	0.310226		Zfp13	-1.03312	0.172367		0.488652
Nfatc4	-0.333569	0.409227	0.836375	0.793571		Cd99	0.85007	0.079517	0.206853	1.80259		Itgax	0.798977	0.17431		1.73987
Slc11a1	-0.357801	0.408896	0.836375	0.780353		Usp9y	-2.49182	0.080347	0.208307	0.177782		Mapk14	0.662613	0.174677	0.382625	1.58295
Tnfrsf13b	-0.358574	0.410929	0.836375	0.779935		Aire	-1.73534	0.081042	0.208984	0.300338		Aicda	-1.47594	0.174863		0.359499
Ccr1	0.356012	0.416748	0.84094	1.27988		Prdm1	1.55176	0.081151	0.208984	2.93174		Ctsl	0.678855	0.177455	0.386085	1.60087
Psen1	0.229589	0.418101	0.84094	1.1725		Hcst	-1.23141	0.081945	0.210326	0.425901		Nlrc5	-1.12914	0.178232		0.457188
Tyk2	-0.351273	0.418385	0.84094	0.783892		Irf5	0.937588	0.083084	0.21254	1.91532		Glycam1	-1.48616	0.181996		0.356961
Dll4	0.423505	0.424289	0.842002	1.34118		Hamp	-1.78775	0.083523	0.212645	0.289623		Ifit3	-1.09398	0.182867		0.468467
Cx3cl1	0.26411	0.421371	0.842002	1.2009		Gzma	-1.48394	0.083793	0.212645	0.357511		Chil3	3.0059	0.183079	0.395648	8.03277
Cxcr6	-0.452545	0.42448	0.842002	0.730753		Sigirr	1.13294	0.084215	0.212645	2.19305		Snai1	0.949008	0.183542		1.93054
Il22ra1	-0.670553	0.423342	0.842002	0.628266		Jam3	-1.2704	0.08423	0.212645	0.414545		Oasl1	1.05403	0.184916		2.07632
Csf3	0.463459	0.435186	0.848005	1.37884		Cd47	0.916698	0.085224	0.214453	1.88779		Itgam	0.810178	0.18625	0.399817	1.75343
Mertk	0.325117	0.43898	0.848005	1.25277		Dll4	1.4809	0.085512	0.214476	2.79123		Eif2b4	-0.69329	0.189012		0.618442
Cxcr4	0.279632	0.438656	0.848005	1.21388		Psen1	0.750529	0.086147	0.215369	1.68241		Irf1	0.898635	0.191263	0.405148	1.8643
Cd74	0.274582	0.430919	0.848005	1.20964		Fap	1.4475	0.088124	0.219486	2.72736		Bcl10	0.715486	0.191867	0.405148	1.64204
Tlr2	0.272243	0.431286	0.848005	1.20768		Icam4	-1.70263	0.088364	0.219486	0.307226		Ptgs2	2.91086	0.192508	0.405148	7.52066
Ikbkb	0.243849	0.438461	0.848005	1.18415		Pvrl2	1.05741	0.089037	0.220446	2.08119		Il22ra2	-1.15347	0.197912		0.449543
Atg16l1	-0.254371	0.433691	0.848005	0.838352		Tnfsf12	-1.37445	0.091718	0.225922	0.3857		Yy1	0.685046	0.198997	0.416085	1.60775
Reps1	-0.308609	0.440122	0.848005	0.80742		Il4	-1.83525	0.091836	0.225922	0.280243		Il13	-1.28508	0.199543		0.410348
Tlr5	-0.394779	0.435986	0.848005	0.760606		Ambp	-1.52501	0.092537	0.226923	0.347477		Slamf6	-1.06913	0.200281		0.476606
Ada	0.316618	0.442118	0.849146	1.24541		Pdgfrb	1.20902	0.093495	0.22801	2.31181		Traf6	0.930514	0.200448	0.416414	1.90595
Cd1d1	-0.354876	0.445259	0.849785	0.781937		Hdac3	0.826222	0.093835	0.22801	1.77304		Itga2b	-1.13534	0.200502		0.455228
Nos2	-0.461699	0.444249	0.849785	0.72613		Vim	1.84052	0.094004	0.22801	3.58139		Atg16l1	0.658122	0.202698	0.418389	1.57803
Il23a	0.56445	0.454691	0.854311	1.47882		Smad4	0.820251	0.094165	0.22801	1.76571		Hdac3	0.642783	0.205981	0.422458	1.56134
Tigit	0.462147	0.454317	0.854311	1.37759		Il19	-1.47999	0.097204	0.234629	0.358491		Elane	-1.47086	0.206816		0.360767
Tlr3	0.379584	0.452134	0.854311	1.30097		Crebbp	0.733123	0.099925	0.240445	1.66223		Hsd11b1	-0.83274	0.209217	0.42638	0.561462
Notch1	-0.362312	0.452507	0.854311	0.777917		Fcer1g	0.915855	0.101201	0.242662	1.88669		Dll4	1.0574	0.209917		2.08117
Il1r2	-0.423677	0.451345	0.854311	0.745522		Klrb1	-1.99052	0.10163	0.242662	0.251648		Mmp9	-1.05309	0.212533		0.481935
Ccnd3	-0.254729	0.45623	0.854548	0.838145		Ccl7	1.69556	0.101792	0.242662	3.23903		Egr3	1.09212	0.212681		2.13188
Ly9	0.334751	0.461211	0.856193	1.26116		Lyz2	1.00772	0.102853	0.244434	2.01074		Jun	-0.97819	0.214145	0.430289	0.507616
Ifnar1	0.216004	0.462393	0.856193	1.16151		Klrk1	-1.27588	0.103467	0.245136	0.412973		Maf	0.794038	0.214769		1.73392
Fyn	-0.271427	0.463786	0.856193	0.8285		Tpsab1	-1.44789	0.104388	0.246562	0.366557		Irak1	-0.76728	0.214808	0.430289	0.587524
Ido1	-0.465257	0.462642	0.856193	0.724342		Mertk	1.06528	0.105672	0.248831	2.09257		Mrc1	0.923697	0.215144	0.430289	1.89697
Angpt1	-0.465989	0.464184	0.856193	0.723974		Ccl1	-1.56791	0.106168	0.249235	0.337297		Hspb2	1.18742	0.2173		2.27745
Tlr6	0.317923	0.467056	0.858872	1.24653		Ly96	0.989108	0.107603	0.251837	1.98496		Card11	-1.20851	0.220272		0.432715
Nfkb2	0.332993	0.470601	0.860308	1.25962		Il5ra	2.16551	0.109467	0.25482	4.48623		Il2	-1.50555	0.220447		0.352196
Tnf	0.319913	0.476369	0.860308	1.24825		Txnip	-1.54823	0.10954	0.25482	0.341929		Ppia	0.642495	0.220802	0.438879	1.56103
Itga4	0.305395	0.47502	0.860308	1.23576		Nlrc5	-1.27946	0.115227	0.266735	0.41195		Flt3	-1.18147	0.222457		0.440902
Mavs	-0.245484	0.474337	0.860308	0.843533		Tlr8	1.05252	0.115354	0.266735	2.07415		Axl	1.24703	0.222522	0.439583	2.37351
Map3k1	-0.341786	0.471234	0.860308	0.789064		Spink5	-1.88361	0.115951	0.267311	0.271005		Csf1	1.04462	0.224816	0.441406	2.06283
Cmpk2	-0.376855	0.475021	0.860308	0.770114		Il13	-1.59807	0.116555	0.267904	0.330319		Ifna1	-1.04445	0.224941		0.48483
Irf1	-0.303178	0.48167	0.867293	0.810465		Nos2	-1.45299	0.117838	0.270046	0.365264		Il16	-0.75081	0.225114		0.59427
Sh2d1b1	0.316741	0.483246	0.867549	1.24551		Amica1	1.27781	0.118854	0.271566	2.4247		Amica1	0.999337	0.228295		1.99908
Icosl	-0.265259	0.485066	0.86824	0.832049		Mapk1	0.696714	0.120086	0.273302	1.62081		Ilf3	0.835958	0.22874	0.446389	1.78504
Tnfrsf1b	0.2255	0.489346	0.870947	1.16918		Ly86	0.919132	0.120324	0.273302	1.89098		Myd88	0.709685	0.231758	0.448309	1.63545
Rps6	-0.270114	0.489458	0.870947	0.829254		Cd96	-1.50947	0.121272	0.274475	0.35124		Mapk1	0.558624	0.232508	0.448309	1.47286
Irf8	0.240337	0.492251	0.873348	1.18127		Rorc	-1.66113	0.121553	0.274475	0.316191		Cr2	-1.11949	0.234394		0.460256
Col4a1	0.262521	0.494628	0.874999	1.19957		Tnfrsf14	-0.92003	0.122168	0.274824	0.528498		Ltbr	0.753533	0.235266	0.449947	1.68592
Ddx58	0.219445	0.496705	0.876112	1.16429		Mfge8	0.971911	0.122422	0.274824	1.96144		Prdm1	1.05591	0.236083		2.07903
Tnfsf11	0.338621	0.500597	0.877048	1.26455		Stat5b	-0.93621	0.122786	0.27484	0.522604		Syk	0.678363	0.236203	0.449947	1.60032
Bcl10	0.232427	0.499593	0.877048	1.17481		Syk	0.863719	0.123379	0.275367	1.81972		Creb1	0.779658	0.237549	0.449947	1.71672
Kit	-0.346961	0.504484	0.877048	0.786239		Cd46	-2.22048	0.124146	0.276279	0.21457		Il12b	-1.0305	0.238817		0.48954
H2-Q10	-0.376194	0.503927	0.877048	0.770467		C1s1	-0.96292	0.125188	0.277796	0.513018		Cd37	-0.96804	0.239685		0.5112
Cxcl9	-0.55194	0.503177	0.877048	0.682102		Creb1	0.979216	0.128947	0.285276	1.97139		Tubb5	0.709603	0.239736	0.450899	1.63535
Atg10	-0.26805	0.507854	0.880377	0.830442		Cxcl11	-1.38814	0.1293	0.285276	0.382057		Sap130	0.60954	0.240853	0.450899	1.52577
Ptgs2	0.923132	0.509779	0.88119	1.89623		Zap70	-1.33364	0.130569	0.286203	0.396766		Cxcl15	-1.32548	0.241879		0.399016
Cd200r1	0.296494	0.511619	0.88185	1.22816		Il7r	-0.84549	0.130762	0.286203	0.556522		Mr1	0.696271	0.241902		1.62031
Tcf7	0.23832	0.513704	0.882929	1.17962		Timd4	-1.35401	0.130835	0.286203	0.391203		Hc	-1.28203	0.242563		0.411216
Hif1a	0.291686	0.517232	0.883969	1.22407		Cxcr1	-1.6346	0.132836	0.289756	0.32206		Cxcl12	-1.01084	0.243392	0.451429	0.496257
Isg20	-0.320578	0.515974	0.883969	0.800749		Axl	1.44928	0.135251	0.294023	2.73072		Irak3	-0.79257	0.243576		0.577315
Lamp1	0.245267	0.523555	0.887257	1.18531		Mapk14	0.699111	0.135806	0.294023	1.6235		Tnfrsf14	-0.71519	0.24394	0.451429	0.609125
Tgfb2	-0.310519	0.522654	0.887257	0.806352		Cd1d2	-1.375	0.136024	0.294023	0.385553		Il19	-1.01911	0.24571		0.493421
Slc7a11	-0.364825	0.522178	0.887257	0.776563		Cd27	-1.64654	0.13632	0.294023	0.319405		Havcr2	0.764677	0.246819		1.69899
C5ar1	0.297548	0.5272	0.8888	1.22905		Thbd	-0.91886	0.137535	0.295816	0.528927		Mx2	-0.9422	0.247053		0.520439
Cklf	-0.346456	0.527404	0.8888	0.786514		Cd40lg	-1.33881	0.140609	0.301584	0.395347		Psen1	0.520939	0.24918	0.458492	1.43489
Sdha	-0.238696	0.528912	0.888865	0.847511		Ccr1	1.0044	0.141079	0.301752	2.00611		Il7r	-0.64421	0.250404		0.639843
Map2k1	0.270035	0.532682	0.889215	1.20584		Klra3	-1.56508	0.142153	0.303208	0.337959		Psmb7	0.63635	0.252573	0.461004	1.55439
Ptprc	0.199489	0.534999	0.889215	1.14829		Gata3	1.31466	0.144875	0.307352	2.48743		Cd3g	-1.07046	0.252687		0.476167
Map3k7	-0.195794	0.531759	0.889215	0.873092		Relb	0.82069	0.144894	0.307352	1.76625		Gzma	-0.96237	0.253147		0.513213
Gbp5	-0.296242	0.534072	0.889215	0.814371		Itgam	0.867534	0.146454	0.309807	1.82454		Cd63	0.834389	0.254783	0.461004	1.7831
Stat6	0.188854	0.537606	0.891101	1.13986		Havcr2	0.973714	0.148128	0.311333	1.96389		Sigirr	0.76369	0.254841	0.461004	1.69783
Card11	0.375164	0.54064	0.892331	1.29699		C5ar1	1.05239	0.148133	0.311333	2.07396		Pou2f2	-0.73369	0.256127		0.601364
Cd40	0.315834	0.541298	0.892331	1.24473		Il11ra1	-1.00035	0.148388	0.311333	0.499879		Tmed1	0.787583	0.256805		1.72618
Blnk	0.37529	0.570295	0.892442	1.2971		Ms4a2	-1.67795	0.150842	0.315034	0.312526		Irf2	0.631718	0.257557	0.463315	1.54941
Sh2b2	0.289201	0.574012	0.892442	1.22196		Lrrn3	-1.68787	0.150971	0.315034	0.310385		Csf2	1.06921	0.260484		2.09829
Gpr183	0.272275	0.557691	0.892442	1.20771		Ptprc	-0.71066	0.151483	0.315249	0.611041		Ddx60	-0.85079	0.261897		0.554481
Tirap	0.247922	0.570085	0.892442	1.1875		Fasl	-1.4445	0.153512	0.318609	0.367419		Fcer1a	1.10585	0.265045		2.15226
H2-Eb1	0.22549	0.574243	0.892442	1.16917		Ubc	0.579712	0.154039	0.318844	1.49455		Ewsr1	0.527858	0.266091	0.475106	1.44179
Irak2	0.22411	0.551252	0.892442	1.16806		Maf	0.897156	0.15534	0.320675	1.86239		Il17rb	-1.03506	0.267938		0.487996
Nlrp3	0.217168	0.567818	0.892442	1.16245		Pycard	-1.20833	0.158289	0.325213	0.432769		Il5ra	-1.55845	0.2686	0.475106	0.339516
Hdac3	0.183439	0.565687	0.892442	1.13559		Rrad	-1.08948	0.158383	0.325213	0.469931		Mertk	0.74016	0.269753	0.475106	1.67036
Ifitm2	0.16945	0.570158	0.892442	1.12463		Lyn	0.66875	0.161107	0.329926	1.5897		Serping1	0.680029	0.270014	0.475106	1.60217
Psma2	0.167515	0.572985	0.892442	1.12312		Nfkb2	0.981773	0.162429	0.331751	1.97489		Cd1d2	-1.01235	0.272531		0.495738
Rpl19	0.154509	0.564487	0.892442	1.11304		Ccl12	1.3755	0.162929	0.331892	2.59459		Rrad	-0.87541	0.272652		0.545099
Tnfrsf1a	-0.169377	0.573625	0.892442	0.889226		Ticam1	-0.91468	0.163722	0.331898	0.530462		Cfd	1.5654	0.272799		2.9596
Abcf1	-0.173331	0.569647	0.892442	0.886793		Klrc1	1.8655	0.163794	0.331898	3.64394		Ccl3	0.92391	0.273391		1.89725
Sap130	-0.184334	0.57296	0.892442	0.880055		Klra5	-1.51212	0.164521	0.332496	0.350596		Pvrl2	0.703275	0.274823	0.48094	1.6282
Alas1	-0.191176	0.575871	0.892442	0.875892		Eomes	-1.39858	0.165625	0.333042	0.379302		Cxcl16	0.788528	0.279958	0.48476	1.72731
Il7r	-0.20128	0.560465	0.892442	0.869779		Slc7a11	-1.21361	0.16607	0.333042	0.431188		Tapbp	0.641827	0.280017	0.48476	1.5603
Lrp1	-0.222785	0.545935	0.892442	0.85691		Cma1	1.27513	0.166088	0.333042	2.42021		C7	-1.25184	0.281513		0.419912
Ccrl2	-0.229814	0.575534	0.892442	0.852745		Nrp1	0.934979	0.169144	0.338287	1.91186		Il1rn	0.710033	0.282865	0.487073	1.63584
Pla2g6	-0.23494	0.572257	0.892442	0.849721		Ikzf2	1.03158	0.170016	0.339151	2.04427		Hck	-0.57748	0.283359		0.670133
Map4k2	-0.245749	0.550592	0.892442	0.843378		Myd88	0.799229	0.170464	0.339166	1.74017		Il10ra	-0.6287	0.284839		0.646759
Edc3	-0.259099	0.558468	0.892442	0.83561		Dock9	0.823556	0.171303	0.339957	1.76976		Cd19	-1.1837	0.286012		0.440221
Cd4	-0.282896	0.576769	0.892442	0.82194		Cfb	0.81786	0.172468	0.34014	1.76279		Jak3	0.759123	0.289358	0.488121	1.69246
Lyve1	-0.370831	0.552815	0.892442	0.773337		Chil3	2.92978	0.172642	0.34014	7.61995		Gzmk	-1.26828	0.289387		0.415154
Bst1	-0.380637	0.562516	0.892442	0.768098		Klrg1	-1.13576	0.17272	0.34014	0.455095		Cybb	0.643605	0.289832	0.488121	1.56223
Amica1	0.278472	0.592521	0.898434	1.21291		Blk	-1.61928	0.173631	0.341061	0.325498		Cd33	0.712137	0.290654		1.63823
Ifi35	0.208043	0.589079	0.898434	1.15512		Il5	2.29922	0.176124	0.345078	4.92192		C2	0.659603	0.291029	0.488121	1.57965
Xaf1	0.195104	0.592138	0.898434	1.14481		Ifnb1	-1.43327	0.176665	0.345259	0.370291		Il6ra	-0.87342	0.291048	0.488121	0.545851
Chuk	-0.179451	0.58511	0.898434	0.883039		Ewsr1	0.604636	0.182487	0.355733	1.5206		Atf2	0.602362	0.291054	0.488121	1.5182
Atg5	-0.194165	0.588989	0.898434	0.874078		Irgm2	-0.84392	0.188092	0.364926	0.557128		Spink5	-1.25589	0.291939		0.418735
Tnfrsf14	-0.204839	0.592363	0.898434	0.867635		Hc	-1.4717	0.188474	0.364926	0.360557		H2-Eb1	-0.67208	0.294245	0.490917	0.627601
Atm	-0.215038	0.585267	0.898434	0.861524		Icosl	-0.78995	0.188624	0.364926	0.578364		Btk	-0.68762	0.294504		0.620877
Cxcl13	-0.404887	0.582935	0.898434	0.755295		Tnfrsf13b	-0.92537	0.190534	0.367393	0.526545		Ifi44	0.797297	0.294963		1.73784
Csf2rb	0.220614	0.595989	0.899186	1.16523		Il22	-1.14932	0.190854	0.367393	0.450838		Batf	-0.67745	0.298926		0.625269
Itch	-0.157659	0.59501	0.899186	0.896478		Cd180	-0.97045	0.19264	0.369906	0.510347		H2-D1	0.617201	0.302118	0.501454	1.5339
Smad3	0.238573	0.613821	0.903286	1.17982		Ciita	-0.83823	0.193288	0.370228	0.559329		Tnfsf13	-0.7388	0.302152		0.599238
Ddx60	0.236542	0.61379	0.903286	1.17816		Ifna1	-1.10107	0.197512	0.37738	0.466171		Nos2	-0.99129	0.303635		0.503028
Mif	0.218095	0.601524	0.903286	1.1632		Jak3	0.88884	0.198051	0.377474	1.85169		Tnfrsf11a	0.774542	0.303749		1.71065
Pdgfc	0.212983	0.610948	0.903286	1.15908		Igf2r	0.785886	0.20012	0.380476	1.72415		Cd96	-0.9806	0.305293		0.506769
Havcr2	0.209037	0.614987	0.903286	1.15592		Rel	0.703793	0.200703	0.380644	1.62878		Ifna4	-1.12937	0.309598		0.457115
Abcg1	0.207268	0.61342	0.903286	1.1545		Trem1	-1.06983	0.203605	0.384436	0.476375		Fcgr1	0.726978	0.310351	0.512477	1.65517
Psmd7	0.199249	0.619172	0.903286	1.1481		Irf2	0.686129	0.204328	0.384436	1.60896		Il4	-1.10352	0.312285		0.46538
Tgfbr1	0.190701	0.608389	0.903286	1.14132		Cd8b1	1.73635	0.204494	0.384436	3.33192		C1qa	0.597231	0.312889	0.514032	1.51281
Mapk3	0.190464	0.622367	0.903286	1.14113		Ifnl2	-1.3375	0.204724	0.384436	0.395706		C5ar1	0.754838	0.315122	0.515073	1.68744
Syk	0.185355	0.604344	0.903286	1.1371		Tlr9	-0.84404	0.205247	0.384436	0.557081		Ccl7	1.04905	0.315736		2.06916
Tlr4	0.18495	0.612452	0.903286	1.13678		Lamp1	0.735548	0.205698	0.384436	1.66503		Tfeb	0.587015	0.318614		1.50214
Bax	0.177932	0.620219	0.903286	1.13126		Btk	-0.80664	0.210619	0.392679	0.571712		Psmb9	-0.7248	0.319773		0.605081
Lcp1	0.166294	0.603704	0.903286	1.12217		Masp1	-1.15697	0.215346	0.400522	0.448453		Ly96	0.612088	0.320669		1.52847
Il1r1	-0.21815	0.622595	0.903286	0.859667		Flt3	-1.17504	0.216444	0.400632	0.442871		Saa1	-1.17778	0.322596		0.442031
Fpr2	-0.248216	0.618202	0.903286	0.841937		Psmb9	-0.87193	0.216841	0.400632	0.546415		Blk	-1.1982	0.322794		0.435819
Tnfrsf11b	-0.262312	0.621231	0.903286	0.833751		H2-D1	0.700672	0.216965	0.400632	1.62526		Klra5	-1.06199	0.323667		0.478971
Creb5	0.253231	0.625501	0.903807	1.19187		Ltbr	0.74486	0.21854	0.402022	1.67581		Klrb1	-1.195	0.323811		0.436786
Mx2	0.242448	0.633412	0.903807	1.183		Cxcl13	-1.36788	0.218762	0.402022	0.38746		Cd48	-0.51133	0.331269	0.536746	0.701575
Creb1	0.199558	0.629745	0.903807	1.14835		Irak2	0.726146	0.220797	0.404512	1.65421		C1qb	0.590401	0.331716	0.536746	1.50567
Atf2	-0.172914	0.629845	0.903807	0.887049		Icos	-1.03855	0.221418	0.404512	0.486817		Bcl2	0.724847	0.333306		1.65273
Nod2	-0.218499	0.629428	0.903807	0.859459		Ccr7	-0.94044	0.221694	0.404512	0.521074		Cd160	-1.14018	0.335335		0.453703
Cd44	-0.245023	0.632851	0.903807	0.843802		Il12b	-1.0951	0.222487	0.404999	0.468104		Usp18	-0.72017	0.340071		0.607026
Cd55	-0.280557	0.631619	0.903807	0.823273		Pmch	-1.62133	0.224913	0.408451	0.325036		Mst1r	0.700361	0.340609		1.62491
Mapk1	0.13809	0.638033	0.908259	1.10045		Cd44	1.01711	0.225925	0.409322	2.02386		Ythdf2	0.513239	0.344334	0.554378	1.42725
Klra4	0.359465	0.64602	0.908936	1.28295		Ctla4	-1.10517	0.226624	0.409625	0.464848		Atg10	0.606246	0.345738		1.52229
Ppbp	0.278226	0.644877	0.908936	1.2127		Traf6	0.851103	0.227855	0.409877	1.80388		Fcer1g	0.546393	0.346329	0.554815	1.46043
Ncam1	0.200647	0.642523	0.908936	1.14921		Tnf	0.907474	0.228004	0.409877	1.87576		Slc7a11	-0.84878	0.350656		0.555254
Itgal	-0.167167	0.642228	0.908936	0.89059		Tapbp	0.684212	0.228785	0.409877	1.60682		Il2rg	-0.70105	0.352527		0.615124
Hcst	-0.200886	0.643107	0.908936	0.870016		Slamf7	-0.95994	0.228893	0.409877	0.514078		Klra3	-1.00612	0.353053		0.497883
H2-M3	-0.170138	0.651907	0.912972	0.888758		Tigit	1.14932	0.23145	0.413495	2.21809		Ccr1	0.64839	0.353859	0.559315	1.56742
Cd63	-0.207553	0.651448	0.912972	0.866005		Ulbp1	1.05812	0.232424	0.414274	2.08222		C3ar1	0.660299	0.353969	0.559315	1.58041
Itgae	0.242698	0.6566	0.913304	1.1832		Csf2rb	0.770617	0.235236	0.418282	1.706		Lcn2	0.7281	0.354349	0.559315	1.65646
Ccl5	0.241104	0.659159	0.913304	1.1819		Atm	-0.71911	0.235759	0.418282	0.607472		Timd4	-0.81508	0.356065		0.568377
Cmklr1	0.176871	0.659361	0.913304	1.13043		Igll1	-1.37781	0.240086	0.42498	0.384802		Clec7a	0.60194	0.357956	0.562253	1.51776
Socs3	0.149572	0.65777	0.913304	1.10924		C3	-0.80314	0.241236	0.426036	0.5731		Ifit2	-0.69043	0.361024		0.619669
Oas3	-0.227456	0.659692	0.913304	0.85414		Fpr2	-0.90574	0.244399	0.429253	0.533759		Cd84	0.551127	0.362013	0.563256	1.46523
Tfeb	-0.160426	0.664365	0.915583	0.894761		Ifna4	-1.33749	0.244666	0.429253	0.395709		Nup107	0.560197	0.362093	0.563256	1.47447
Pin1	-0.200658	0.663997	0.915583	0.870154		Itgal	-0.67855	0.244854	0.429253	0.624793		Tgfbr2	0.582459	0.368937	0.571143	1.4974
Myc	0.210972	0.667608	0.916328	1.15747		Cd79a	-1.07847	0.245287	0.429253	0.473531		Tnfrsf13c	-0.84825	0.369699		0.555458
Rrad	-0.214063	0.667935	0.916328	0.862106		Creb5	0.943799	0.246673	0.430698	1.92359		Nfatc4	0.575929	0.373972		1.49064
Muc1	0.283299	0.675206	0.916618	1.21697		Tlr1	-0.74752	0.248197	0.432379	0.595627		Tab1	0.503696	0.374656	0.577221	1.41784
Tlr9	0.174466	0.678731	0.916618	1.12855		Pecam1	-0.63332	0.249409	0.433511	0.644691		Pparg	0.65536	0.374949		1.57501
Ikbke	0.167469	0.670333	0.916618	1.12309		Cd200r1	0.88262	0.250785	0.434305	1.84372		Ptgdr2	-0.88034	0.37555		0.543239
Ubc	-0.111382	0.678752	0.916618	0.925701		Psmd7	0.695907	0.25174	0.434305	1.6199		Ripk2	0.55035	0.376224		1.46444
Crebbp	-0.120915	0.678644	0.916618	0.919604		Sell	-0.95051	0.252028	0.434305	0.51745		Nfkb2	0.64878	0.377952	0.579526	1.56784
Spn	-0.218932	0.67526	0.916618	0.859201		Sdha	0.66089	0.252615	0.434305	1.58106		Ido1	0.888168	0.379382		1.85082
Csf1	-0.229081	0.671202	0.916618	0.853178		Mif	0.722255	0.252686	0.434305	1.64976		Itgal	-0.51138	0.379902		0.701551
Cd163	0.202944	0.691861	0.920832	1.15104		Mef2c	-0.73011	0.253626	0.434949	0.602858		Nfatc1	0.558505	0.382508	0.583732	1.47274
Osm	0.200415	0.693151	0.920832	1.14903		Il15ra	-1.07701	0.254197	0.43496	0.47401		Il1b	-0.96657	0.384813	0.584481	0.511721
Cd180	0.187615	0.693152	0.920832	1.13888		Tmed1	0.778125	0.255105	0.435544	1.7149		Tlr8	0.574538	0.388576		1.4892
Klrk1	0.18052	0.694048	0.920832	1.13329		Cd3g	-1.04436	0.259709	0.441716	0.48486		Icosl	-0.52469	0.390632		0.695108
Ebi3	0.160243	0.691848	0.920832	1.11748		Cfd	-1.50542	0.26038	0.441716	0.352228		Cd79a	-0.7693	0.391233		0.586702
Klra2	0.140759	0.688948	0.920832	1.10249		Ly9	-0.83599	0.26044	0.441716	0.560198		Ltk	-0.76248	0.391349		0.589482
Jak2	0.138662	0.690694	0.920832	1.10088		H2-K1	-0.74491	0.262931	0.444959	0.596705		Tnfsf18	-0.87969	0.397647		0.543484
Ccl4	-0.220244	0.684385	0.920832	0.85842		Itgb3	1.05105	0.264456	0.446559	2.07204		Tnfsf4	0.782585	0.398281		1.72021
Ccl2	0.242723	0.698844	0.922921	1.18322		Ilf3	0.739851	0.269675	0.453296	1.67		Traf3	0.470882	0.398497	0.602423	1.38596
Ctla4	0.219794	0.70058	0.922921	1.16457		Klrb1c	-1.28959	0.269984	0.453296	0.409067		Adora2a	-0.67761	0.399971		0.6252
Mcam	0.16734	0.700803	0.922921	1.12299		Cdkn1a	-0.83105	0.270798	0.453296	0.56212		Gzmb	-0.8458	0.401468		0.556402
Eef1g	0.153875	0.705226	0.922921	1.11255		H2-Q10	-0.95254	0.271203	0.453296	0.516722		Irak2	0.502037	0.402319		1.41621
Ciita	0.147598	0.709352	0.922921	1.10772		Stat3	0.516768	0.271556	0.453296	1.43075		H2-K1	-0.58668	0.402865	0.605004	0.665873
Gtf3c1	0.127875	0.708553	0.922921	1.09268		Tnfsf13	-0.7916	0.271978	0.453296	0.577703		Creb5	0.690567	0.403647		1.61392
Ikzf1	-0.161195	0.708318	0.922921	0.894284		Slamf6	-0.94834	0.272681	0.453487	0.518228		Ifng	-1.0703	0.405499		0.47622
Ikzf2	-0.183265	0.704854	0.922921	0.880707		Cfh	0.893052	0.276104	0.45819	1.8571		Trp53	0.435414	0.407111	0.605004	1.3523
Ccl3	-0.202075	0.702899	0.922921	0.869299		Tlr5	0.927703	0.277646	0.459759	1.90224		Fpr2	-0.65752	0.407737		0.633967
Il2rb	0.170337	0.721732	0.929338	1.12532		Gzmk	-1.28164	0.279875	0.462454	0.411328		Csf2rb	0.550003	0.409023	0.605004	1.46409
Selplg	0.142273	0.716707	0.929338	1.10364		Ifitm1	1.28715	0.281032	0.463371	2.44046		Cfh	0.712005	0.409384	0.605004	1.63808
Nfkbia	-0.117329	0.723957	0.929338	0.921893		Gpr183	-0.83216	0.283459	0.466375	0.561688		Alas1	0.450372	0.409599	0.605004	1.36639
H2-K1	-0.158226	0.718759	0.929338	0.896126		C1ra	-0.78836	0.284388	0.466906	0.579002		Cxcl13	-0.963	0.411261		0.512989
Pdgfrb	-0.161566	0.725037	0.929338	0.894054		Emr1	0.661046	0.285612	0.466931	1.58123		Irf5	0.447651	0.411833	0.605527	1.36382
Tnfsf14	-0.176032	0.720186	0.929338	0.885134		Crp	0.768205	0.285616	0.466931	1.70315		Lilra5	0.508034	0.413317		1.42211
Lbp	-0.193065	0.724597	0.929338	0.874745		Eng	-0.60653	0.290211	0.473437	0.656774		Ms4a2	-0.97159	0.413867		0.509944
Cfh	0.181046	0.737805	0.930329	1.13371		Igf1r	0.480754	0.29379	0.477386	1.39547		Tnf	0.587561	0.41512		1.5027
Cspg4	0.169337	0.747339	0.930329	1.12454		Cd3eap	0.687501	0.293871	0.477386	1.61049		Klrd1	-0.73531	0.416251		0.600689
Ccr7	0.163113	0.737902	0.930329	1.1197		Klra1	-1.02629	0.295545	0.479095	0.490971		Il21r	-0.50598	0.417825		0.704182
Batf	0.13954	0.729592	0.930329	1.10155		Mill2	0.810383	0.296253	0.479233	1.75368		Cd200r1	0.586126	0.417896		1.50121
Bcl6	0.134663	0.746529	0.930329	1.09784		Mst1r	0.81973	0.297495	0.480234	1.76508		Tnfrsf13b	-0.5668	0.418113		0.675113
Lilra5	0.126659	0.744037	0.930329	1.09176		Raet1	1.12074	0.29977	0.482354	2.17458		Atg12	0.409772	0.420815	0.610259	1.32848
Hmgb1	0.0953372	0.740488	0.930329	1.06832		Ceacam1	0.981701	0.300062	0.482354	1.97479		Cd163	-0.6551	0.421031		0.635031
Igf2r	-0.132325	0.742225	0.930329	0.91236		Sh2d1b1	0.746168	0.303661	0.487123	1.67733		Atm	-0.50407	0.421885		0.705115
Stat1	-0.139235	0.731519	0.930329	0.908001		Kdr	-0.60152	0.304866	0.488039	0.659059		Itga1	0.562864	0.423006	0.610259	1.4772
Psmb9	-0.147125	0.745511	0.930329	0.903048		Socs3	0.538202	0.30567	0.48831	1.45216		Abca1	0.670378	0.423803	0.610259	1.59149
Icam1	-0.164118	0.737295	0.930329	0.892474		Bcl2	0.747459	0.307268	0.489848	1.67883		Lamp1	0.490281	0.423986	0.610259	1.40472
Abca1	-0.177882	0.734999	0.930329	0.884		Il6st	-0.54669	0.308687	0.491093	0.684589		Csf1r	0.463637	0.425298	0.610259	1.37901
Cd3e	-0.195284	0.734854	0.930329	0.873401		Il9	-1.30708	0.31186	0.49396	0.404138		Vegfa	0.753579	0.426423	0.610259	1.68597
Cxcl10	-0.210292	0.740414	0.930329	0.864362		Tcf7	0.570159	0.31215	0.49396	1.48469		Siglec1	-0.54702	0.426668		0.684432
Inpp5d	-0.121832	0.749966	0.931682	0.91902		Ptgdr2	-1.01969	0.312414	0.49396	0.493222		Xcl1	-0.5925	0.428275		0.663193
Axl	0.202254	0.7524	0.93279	1.15049		Il18	0.709779	0.313546	0.494734	1.63555		Tbp	0.554735	0.436928		1.4689
Thbs1	0.175059	0.776436	0.93359	1.12901		Ifi35	0.598791	0.315902	0.497433	1.51445		Psmd7	0.496657	0.43708	0.619017	1.41094
Akt3	0.147062	0.755066	0.93359	1.10731		Tlr7	0.752333	0.318543	0.500567	1.68451		Fas	-0.52834	0.437786		0.693352
Slamf7	0.14647	0.76248	0.93359	1.10686		Csf1	0.815544	0.32137	0.503981	1.75996		Map3k7	0.387009	0.437939	0.619017	1.30768
Ifit1	0.131467	0.782013	0.93359	1.09541		Lilra5	0.634693	0.326388	0.51081	1.55261		Fap	0.644248	0.438081		1.56292
Jak3	0.129716	0.772858	0.93359	1.09408		Ccl4	-0.84631	0.327473	0.511469	0.556206		Tmem173	0.550932	0.438458		1.46503
Icos	0.129054	0.799338	0.93359	1.09358		Itga4	-0.65039	0.328941	0.512721	0.637108		Ccr5	0.530711	0.440308	0.619017	1.44464
Cd274	0.126476	0.779244	0.93359	1.09162		S100b	1.09686	0.32962	0.512742	2.13889		Icam4	-0.79396	0.440904		0.576759
Nfkb1	0.124362	0.760983	0.93359	1.09003		Nod2	-0.7191	0.330737	0.513443	0.607476		C4b	-0.51505	0.442655	0.619017	0.699769
Mst1r	0.119368	0.792483	0.93359	1.08626		Gzmb	-1.01518	0.332096	0.514515	0.494767		Atf1	-0.49577	0.442752	0.619017	0.709183
Maf	0.103119	0.797313	0.93359	1.07409		Clec5a	0.681403	0.335168	0.518232	1.6037		Klra2	-0.43044	0.442861		0.742035
Nfatc3	0.0983835	0.788193	0.93359	1.07057		Lag3	0.706422	0.336734	0.519609	1.63175		C6	-0.60874	0.443243		0.655769
Polr2a	0.0941473	0.784725	0.93359	1.06743		Jak1	-0.42086	0.337704	0.520065	0.746979		Thbd	0.493515	0.444077	0.619017	1.40787
Abl1	0.0932445	0.798684	0.93359	1.06677		H2-Ea-ps	-1.06888	0.342594	0.526541	0.476689		Elk1	0.533902	0.447168		1.44784
Tfe3	0.0905013	0.784347	0.93359	1.06474		Oas3	-0.78127	0.343927	0.527538	0.581854		Mif	0.504159	0.449013	0.619728	1.4183
Rela	0.0877495	0.793827	0.93359	1.06271		Map4k2	-0.61518	0.345009	0.528144	0.652848		Rora	-0.59272	0.449674	0.619728	0.663092
Ewsr1	0.0767781	0.796606	0.93359	1.05466		Fcer1a	0.978682	0.348964	0.533139	1.97066		Stat5b	-0.47738	0.450361	0.619728	0.718281
Irf3	-0.0802443	0.799043	0.93359	0.945897		Lyve1	-0.896	0.350595	0.53457	0.537375		Cxcl11	-0.66796	0.452604		0.629396
Map2k2	-0.0814297	0.790575	0.93359	0.945121		Il2rg	-0.68518	0.35156	0.534983	0.621928		Bmi1	0.494508	0.454717		1.40884
Cyld	-0.0999619	0.789621	0.93359	0.933058		Il12rb2	-1.11868	0.353216	0.536442	0.460515		Il23r	-0.75951	0.456774		0.590697
Map3k5	-0.100497	0.792212	0.93359	0.932712		Clec4a2	0.759568	0.354891	0.537925	1.69298		Hras	0.647523	0.457357		1.56648
Cd47	-0.103061	0.768648	0.93359	0.931055		Il23r	-0.97684	0.359497	0.543836	0.508091		Cd69	-0.74278	0.461172		0.597587
Tgfbr2	-0.110703	0.785193	0.93359	0.926137		Il17ra	0.483472	0.361424	0.545679	1.3981		Foxj1	0.68069	0.46287		1.60291
Mapk8	-0.115688	0.762813	0.93359	0.922942		Ifng	-1.19409	0.363765	0.546694	0.437062		Edc3	0.515794	0.464226		1.42978
Nrp1	-0.116301	0.794516	0.93359	0.92255		Colec12	0.582811	0.363917	0.546694	1.49776		Alcam	0.687494	0.464576	0.633421	1.61048
Cd14	-0.118081	0.765581	0.93359	0.921412		Csf3	0.835511	0.364688	0.546694	1.78449		Abcg1	-0.47836	0.466413	0.633421	0.717793
Btk	-0.119018	0.770963	0.93359	0.920814		Irf1	0.595457	0.364936	0.546694	1.51095		Ccl9	0.565841	0.467509	0.633421	1.48025
Cd33	-0.122545	0.77241	0.93359	0.918566		Cd63	0.626835	0.366342	0.547535	1.54417		Socs3	0.38863	0.468181	0.633421	1.30915
Il1rl1	-0.129981	0.788746	0.93359	0.913843		Cxcl9	-1.13442	0.36692	0.547535	0.455518		Ccl24	-0.68029	0.468213		0.62404
Tbp	-0.136452	0.760888	0.93359	0.909754		Ccnd3	-0.47749	0.368355	0.548613	0.718226		Klra1	-0.70057	0.469066		0.615329
Nlrc5	-0.150318	0.772381	0.93359	0.901052		Cx3cr1	0.662182	0.371506	0.551986	1.58247		Ccl4	-0.62607	0.46984		0.647939
Ifih1	0.109666	0.808761	0.940885	1.07898		H2-DMb1	0.53604	0.372053	0.551986	1.44999		C8b	0.755971	0.469911		1.68877
Myd88	0.0895442	0.809548	0.940885	1.06403		Tab1	0.48857	0.375483	0.555892	1.40305		Osm	-0.57981	0.473409		0.669052
Ikbkg	-0.0773874	0.814012	0.940885	0.947772		Tyk2	-0.59304	0.376129	0.555892	0.662944		Mpo	-0.96156	0.476541		0.513501
Lamp2	-0.0779676	0.815542	0.940885	0.947391		Tmem173	0.613335	0.379226	0.559394	1.52979		Rorc	-0.8	0.478106		0.574349
Tgfb3	-0.0905718	0.810337	0.940885	0.93915		Fez1	-0.82697	0.381318	0.561404	0.563712		Cd27	-0.77117	0.482172		0.585942
Cxcl2	-0.127558	0.812532	0.940885	0.915379		Ecsit	-0.63556	0.38486	0.564556	0.643691		Tigit	0.687171	0.483031		1.61012
Cxcr3	-0.138038	0.81647	0.940885	0.908754		Cd33	0.589592	0.384924	0.564556	1.50482		Cxcr1	-0.77875	0.483275		0.582872
Sele	0.223408	0.828791	0.942516	1.16749		Atg12	0.426141	0.387792	0.564939	1.34363		Isg20	0.551264	0.483305	0.651147	1.46537
Psmb8	0.0928082	0.826952	0.942516	1.06644		Card11	-0.83334	0.388552	0.564939	0.561228		Psmb10	0.536837	0.483754		1.45079
H2-D1	0.083471	0.823796	0.942516	1.05956		Klra20	-1.13582	0.388697	0.564939	0.455076		Socs1	0.486933	0.489655		1.40146
Vhl	-0.0753414	0.823943	0.942516	0.949117		Mx2	-0.69976	0.389026	0.564939	0.615675		Nod2	-0.5006	0.491561		0.706813
Cd244	-0.0831396	0.828709	0.942516	0.944001		Tank	-0.42841	0.389316	0.564939	0.74308		Aire	-0.69195	0.492593		0.619017
Dock9	-0.0873639	0.824998	0.942516	0.941241		H60a	-1.04486	0.39041	0.564939	0.484692		Usp9y	-0.9752	0.493485		0.508669
Ilf3	-0.0961074	0.825561	0.942516	0.935554		Alcam	0.765844	0.390712	0.564939	1.70036		Mefv	-0.47564	0.496804		0.719148
Cd53	0.0943401	0.836276	0.949244	1.06758		Ccl3	0.721834	0.391055	0.564939	1.64928		Pik3cg	-0.43743	0.500346		0.738449
App	-0.0590977	0.84053	0.952286	0.959864		Ticam2	0.553584	0.397967	0.573102	1.46773		Oas3	-0.55381	0.502185		0.681219
Bmi1	-0.0796371	0.848435	0.959445	0.946296		Tnfrsf18	1.00932	0.398642	0.573102	2.01296		Cd200	0.413268	0.504244		1.3317
Ripk2	-0.074227	0.850695	0.960206	0.949851		Sap130	0.425206	0.398939	0.573102	1.34276		Ifnl2	-0.70383	0.504254		0.61394
Traf2	0.0698056	0.863753	0.960668	1.04958		Cd160	-1.01965	0.401288	0.575404	0.493236		Il17a	-0.80213	0.506057		0.573502
Pml	0.0607716	0.859677	0.960668	1.04302		Csf3r	-0.47989	0.404262	0.57798	0.717032		Cyld	0.391413	0.511269	0.685952	1.31168
Ifnar2	-0.054845	0.862875	0.960668	0.962698		Zbp1	0.532261	0.405033	0.57798	1.44619		Pdcd1lg2	-0.57825	0.513346		0.669776
Sf3a3	-0.055643	0.859262	0.960668	0.962166		F12	-0.974	0.406549	0.57798	0.509093		Icam1	0.510723	0.514379	0.687262	1.42476
Thy1	-0.0724068	0.85447	0.960668	0.95105		Traf3	0.451641	0.407242	0.57798	1.36759		Klra15	-1.09347	0.515525		0.468633
Traf6	-0.0794111	0.861756	0.960668	0.946444		Cdk1	0.836456	0.407546	0.57798	1.78566		Ctsw	-0.53691	0.516712		0.689246
Cd2	-0.0803221	0.863807	0.960668	0.945846		Il6	-0.67502	0.407588	0.57798	0.626324		Lyn	0.313971	0.517643	0.688764	1.24312
Cxcl3	-0.0956631	0.854275	0.960668	0.935842		Vegfa	0.740621	0.409417	0.579505	1.67089		H2-Q10	-0.57634	0.518542		0.670663
Tfrc	-0.0745324	0.869221	0.964915	0.94965		Il27	-0.89376	0.414435	0.584897	0.53821		Klrc2	-0.63978	0.521306		0.641811
Zap70	-0.0900126	0.871116	0.965247	0.939515		Cd274	0.572471	0.414745	0.584897	1.48707		Trem1	-0.55357	0.523297		0.681332
Fos	0.102783	0.882238	0.969066	1.07384		Batf	-0.53791	0.418974	0.589781	0.688768		Cd55	0.597114	0.523605		1.51269
Egr1	0.0958152	0.881936	0.969066	1.06867		Ddx60	-0.61424	0.422881	0.593461	0.653274		Tpsab1	-0.57376	0.524519		0.671863
Egfr	0.0631385	0.882571	0.969066	1.04474		Atg16l1	0.40375	0.423622	0.593461	1.32294		Ifi35	0.390747	0.524735	0.695328	1.31107
Itgam	0.0573555	0.881485	0.969066	1.04056		Cd80	0.610439	0.423901	0.593461	1.52672		Gzmm	0.641953	0.528262		1.56044
Irf2	0.0544105	0.876438	0.969066	1.03843		Psmb10	0.597544	0.427347	0.597173	1.51314		Tnfrsf11b	0.518692	0.533788		1.43266
Cfp	0.0655043	0.885376	0.970385	1.04645		Ccl25	-0.64512	0.429439	0.597173	0.63944		Cd274	0.445994	0.535612		1.36225
Tmem173	0.0624025	0.888791	0.970611	1.0442		Ccl17	0.882715	0.429537	0.597173	1.84384		Lyz2	0.402354	0.537234	0.708973	1.32166
Vim	-0.102706	0.887779	0.970611	0.931285		Il1rl2	0.702307	0.429654	0.597173	1.6271		Cd36	-0.58874	0.540252		0.664923
Alcam	0.0783504	0.894237	0.971129	1.05581		Foxj1	-0.71523	0.434303	0.602546	0.609108		Tnfsf12	-0.52014	0.541882		0.697304
Psmb10	0.0607076	0.899387	0.971129	1.04298		Atf2	0.429448	0.436738	0.603871	1.34672		Klra17	0.725272	0.543519		1.65321
Pdcd1	0.0546503	0.908885	0.971129	1.03861		Nfatc3	0.443379	0.436826	0.603871	1.35979		Pik3cd	-0.32166	0.546809		0.800149
Mefv	0.0534402	0.901813	0.971129	1.03774		Cxcr4	0.440772	0.438997	0.605784	1.35733		Prg2	-0.51252	0.547304		0.700997
Icam2	0.0531906	0.899184	0.971129	1.03756		Ccl20	-0.90237	0.444325	0.611438	0.535007		Sh2d1b1	0.429427	0.550537		1.3467
Pik3cg	0.0463583	0.908933	0.971129	1.03265		Tgfbr2	0.471756	0.444682	0.611438	1.3868		Herc6	0.420373	0.552665		1.33827
Tapbp	0.0423852	0.909307	0.971129	1.02982		Ccr8	-0.66429	0.448435	0.615499	0.630999		Nfatc3	0.344995	0.5533		1.27015
Mapk14	0.036498	0.90509	0.971129	1.02562		Tnfsf8	0.890949	0.453815	0.621087	1.8544		Ulbp1	0.525889	0.553887		1.43982
Mapkapk2	0.0331948	0.911738	0.971129	1.02328		Ripk2	0.476123	0.45412	0.621087	1.391		Oaz1	0.264127	0.557681	0.732952	1.20091
Tap1	-0.045863	0.910596	0.971129	0.96871		Klrd1	-0.67485	0.456021	0.622582	0.626397		Cxcl2	0.497976	0.560053		1.41223
Cd86	-0.0490235	0.904307	0.971129	0.96659		Tfeb	0.426589	0.461841	0.629412	1.34405		C3	-0.41937	0.5621	0.735757	0.747751
Tnfsf13	-0.0527986	0.905629	0.971129	0.964064		H2-Eb1	-0.44659	0.46283	0.629645	0.733775		Tcf7	0.331839	0.566095	0.737663	1.25862
Mfge8	-0.0542168	0.894929	0.971129	0.963117		Klrc2	0.745099	0.463973	0.630087	1.67609		Nlrp3	-0.34889	0.566593		0.785188
Cebpb	-0.0543058	0.899169	0.971129	0.963058		Il1rl1	-0.56047	0.472408	0.640413	0.678081		Tnfsf8	0.611371	0.566675		1.52771
Klrd1	0.0604573	0.913821	0.971637	1.0428		Il17a	-0.87652	0.47605	0.644215	0.54468		Lcp1	-0.29154	0.568743	0.737663	0.817029
Itgb2	0.0369386	0.917944	0.974309	1.02593		Ltf	-0.75802	0.481781	0.650621	0.591307		Il1rap	0.400113	0.570256		1.31961
Cxcl1	0.0588491	0.921227	0.975442	1.04163		Cmklr1	0.439294	0.482477	0.650621	1.35594		Abcf1	0.27482	0.570428	0.737663	1.20984
H2-T23	-0.047768	0.922236	0.975442	0.967432		Ccr2	0.378819	0.483318	0.650621	1.30028		Spn	0.468948	0.573006		1.3841
Tnfsf13b	-0.0449642	0.924192	0.975805	0.969314		Cklf	-0.58838	0.491112	0.659958	0.665089		Stat2	-0.33257	0.573763	0.739007	0.794121
Cd81	-0.0257324	0.93151	0.981818	0.982322		Mx1	1.1545	0.499211	0.669673	2.22607		Map4k2	-0.36943	0.574754		0.774088
Stat4	0.0321255	0.938727	0.98428	1.02252		Gbp5	-0.50652	0.501275	0.671273	0.703918		Cd8b1	0.650591	0.574808		1.56981
Oaz1	-0.0220248	0.937854	0.98428	0.984849		Cd34	-0.53432	0.506431	0.67597	0.690484		Il11ra1	-0.38797	0.579866		0.764204
Ncf4	-0.0257885	0.938582	0.98428	0.982284		Polr1b	0.444732	0.507106	0.67597	1.36106		Il1rl1	-0.43049	0.580575		0.74201
St6gal1	0.0317352	0.940684	0.984423	1.02224		Marco	0.858924	0.507417	0.67597	1.81369		C1qbp	0.318395	0.584281	0.749555	1.24694
Stat2	-0.0261226	0.943548	0.984423	0.982056		Chuk	-0.33059	0.508539	0.676207	0.795211		Isg15	-0.47474	0.588501		0.719596
Fadd	-0.026473	0.943745	0.984423	0.981818		Saa1	-0.80797	0.509723	0.676207	0.571185		Cd3eap	0.336802	0.596135		1.26295
Il7	0.0332979	0.964743	0.986156	1.02335		Klra27	-0.731	0.510229	0.676207	0.602486		Tnfrsf18	-0.53328	0.596281		0.690982
A2m	0.0287296	0.96406	0.986156	1.02011		Serpinb2	0.626144	0.512024	0.67742	1.54343		Lyve1	-0.52517	0.598723		0.694877
Herc6	0.0277946	0.950178	0.986156	1.01945		Ltk	-0.61845	0.514872	0.68002	0.65137		Ccr8	-0.45326	0.599006		0.730391
Cd3g	0.0261052	0.96367	0.986156	1.01826		Bmi1	0.414871	0.520152	0.685817	1.33318		Cdh5	0.33766	0.600684		1.26371
Bcl2	0.0226121	0.961745	0.986156	1.0158		Traf2	0.399719	0.521844	0.686459	1.31925		CD209e	-0.50084	0.605504		0.706695
Casp1	0.0218005	0.966596	0.986156	1.01523		CD209e	-0.64292	0.522422	0.686459	0.640415		Selplg	-0.32248	0.607245	0.774517	0.799694
Smad4	0.0189427	0.952957	0.986156	1.01322		Rps6	-0.38247	0.524431	0.68778	0.767123		Thy1	0.322024	0.609608	0.774517	1.25008
Bcl2l1	0.017951	0.959231	0.986156	1.01252		Cd74	0.334249	0.526009	0.68778	1.26072		Traf2	0.329913	0.610954	0.774517	1.25694
Litaf	0.016942	0.960403	0.986156	1.01181		Herc6	0.448168	0.526107	0.68778	1.36431		Txnip	-0.51519	0.614229	0.775614	0.699701
Atg12	0.0163694	0.959218	0.986156	1.01141		Fyn	-0.36395	0.527932	0.688997	0.777034		Il1r2	0.449751	0.615357		1.3658
Tab1	-0.015126	0.966145	0.986156	0.98957		Cd69	-0.65703	0.529448	0.689805	0.634183		Klra20	-0.64242	0.61909		0.640637
Traf3	-0.0192411	0.956152	0.986156	0.986752		Stat2	-0.35869	0.532591	0.692728	0.779872		Cebpb	0.339228	0.61952	0.778207	1.26508
Chil3	-0.0761165	0.957113	0.986156	0.948608		Abca1	0.492497	0.536142	0.695665	1.40688		Relb	0.287682	0.621115	0.778207	1.22068
Il2rg	0.0158639	0.973123	0.990128	1.01106		Sf3a3	-0.29825	0.536656	0.695665	0.813238		Sf3a3	-0.2426	0.626848	0.781978	0.845221
Ep300	0.0110281	0.973762	0.990128	1.00767		Tlr6	0.456756	0.537636	0.695764	1.37245		Stat4	0.326806	0.62739		1.25423
Vcam1	0.0080957	0.989181	0.99295	1.00563		Pik3cg	-0.39107	0.540587	0.697921	0.762564		Clec5a	0.33145	0.628094		1.25828
Cdh5	0.00607745	0.988013	0.99295	1.00422		Ifih1	0.431277	0.541115	0.697921	1.34843		Map3k1	0.365446	0.628983	0.781978	1.28828
Sbno2	-0.00391036	0.991309	0.99295	0.997293		Ccl27a	-0.46046	0.544187	0.700409	0.726754		Gata3	0.437706	0.629591		1.35445
Cma1	-0.00628033	0.991022	0.99295	0.995656		Cd164	-0.27215	0.544864	0.700409	0.828085		Cxcl1	-0.45616	0.629793		0.728924
Nfatc2	-0.00743456	0.987956	0.99295	0.99486		Tbp	0.418283	0.546965	0.701939	1.33634		Mef2c	-0.31604	0.63023		0.803272
Ltbr	-0.00867302	0.982624	0.99295	0.994006		Mefv	-0.4222	0.552956	0.708446	0.746286		Tnfsf13b	0.356811	0.638661		1.28059
Tmed1	-0.00945844	0.982742	0.99295	0.993465		Klra15	-1.04739	0.556099	0.711289	0.483843		Mx1	0.695386	0.639333		1.61932
Vegfa	-0.0129576	0.982603	0.99295	0.991059		Oas2	-0.40718	0.558254	0.712861	0.754096		Tnfaip3	-0.2833	0.644325	0.797972	0.821709
Gzmk	-0.0133555	0.985462	0.99295	0.990785		F13a1	0.402726	0.560794	0.714919	1.322		Cxcl10	0.463869	0.648134		1.37924
Ets1	-0.00161942	0.99689	0.99689	0.998878		Mnx1	-0.76304	0.56301	0.716559	0.589253		Tap1	-0.29229	0.655526	0.808733	0.816605
Tnfrsf18	1.54259	0.0152376		2.91318		C8b	0.628196	0.564046	0.716692	1.54563		Ifih1	0.321611	0.657182		1.24973
Pmch	1.23969	0.18839		2.36148		Cd163	-0.45216	0.570249	0.72338	0.730948		Cxcl9	-0.58248	0.659215	0.81018	0.667815
Il2	1.13752	0.150278		2.20003		Oaz1	0.242102	0.571472	0.723739	1.18271		H2-M3	0.265836	0.659955		1.20233
Cd8b1	1.08576	0.147812		2.1225		Hck	-0.30049	0.572511	0.723865	0.811977		Atg5	0.250499	0.661343		1.18962
Hamp	0.806994	0.2128		1.74956		Cdh5	0.343738	0.584582	0.737895	1.26904		H2-Aa	-0.25051	0.662672	0.811333	0.840599
Cdk1	0.768692	0.179686		1.70372		Tollip	-0.27033	0.585524	0.737895	0.82913		Prkce	-0.30654	0.662982		0.808579
Eomes	0.732999	0.243743		1.66209		Cxcl3	-0.43676	0.588095	0.739923	0.738792		Gbp2b	-0.52724	0.667446		0.693881
Gbp2b	0.689071	0.366717		1.61225		Irf3	-0.26192	0.589868	0.740188	0.833977		F12	-0.47697	0.671921		0.718485
Igll1	0.642003	0.394957		1.56049		Il12rb1	-0.51934	0.590228	0.740188	0.697691		Ifi44l	-0.45043	0.673267		0.731825
Il9	0.612434	0.466815		1.52884		Tap1	-0.33815	0.593088	0.741222	0.791055		Tollip	0.215914	0.676906	0.82562	1.16144
Tnfsf18	0.554771	0.395613		1.46894		Klra21	-0.6255	0.593682	0.741222	0.648195		Cxcl3	-0.34109	0.679274		0.789445
Card9	0.478795	0.368773		1.39358		Atg10	0.338197	0.59394	0.741222	1.26418		Ccnd3	-0.22276	0.68162		0.856924
Mx1	0.459111	0.627745		1.37469		Siglec1	0.358262	0.596979	0.743163	1.28188		Cmklr1	0.262422	0.682824	0.825902	1.19949
Pnma1	0.42628	0.503439		1.34376		H2-Ob	-0.3308	0.597426	0.743163	0.795095		Ceacam1	-0.39958	0.68454	0.825902	0.758079
Fcer2a	0.418032	0.562447		1.3361		Klra2	-0.28968	0.603392	0.749374	0.818083		Notch1	0.312113	0.684832	0.825902	1.24152
Klra7	0.408352	0.592796		1.32717		Tbk1	-0.27888	0.604709	0.7498	0.824231		Slc11a1	0.277431	0.689686		1.21203
Il1rapl2	0.38439	0.562583		1.30531		Hras	0.473605	0.609829	0.754934	1.38857		Ticam1	-0.26769	0.691545		0.830648
Saa1	0.369815	0.621219		1.29219		Cyld	0.291451	0.613212	0.757902	1.22387		Il25	0.344855	0.691827		1.27002
Klrb1c	0.352151	0.630807		1.27646		Bst2	0.311436	0.615723	0.759787	1.24094		Cd53	-0.28678	0.692329		0.81973
Tnfsf8	0.279579	0.674159		1.21384		Stat4	0.358932	0.616725	0.759806	1.28248		Csf3	0.372051	0.69364		1.29419
Xcl1	0.257773	0.580391		1.19563		Pou2f2	-0.32967	0.618681	0.760997	0.795718		Il13ra2	-0.42552	0.695654		0.74457
Cd40lg	0.151207	0.784694		1.1105		Alas1	0.259197	0.625692	0.768393	1.19681		H2-Ab1	-0.21714	0.698221	0.838908	0.860269
Lamp3	0.149314	0.794346		1.10904		Masp2	-0.52306	0.630633	0.773229	0.695894		Rel	0.203768	0.704987		1.1517
Ifi44l	0.145392	0.83246		1.10603		Osm	-0.37939	0.634461	0.776685	0.768763		Anp32b	-0.19085	0.713044	0.853532	0.876089
Ltk	0.144031	0.793944		1.10499		Xaf1	0.268531	0.638961	0.779917	1.20458		Irf3	-0.18167	0.718012	0.85468	0.881682
Il11	0.143725	0.84065		1.10475		Tlr2	0.265624	0.639127	0.779917	1.20216		Cfp	0.260812	0.719311	0.85468	1.19815
Ifnb1	0.137375	0.845646		1.0999		Cfp	0.326316	0.640953	0.780908	1.25381		Txk	2.29502	0.719514		4.90761
Slamf6	0.120786	0.81469		1.08733		Mmp9	-0.37521	0.645203	0.784844	0.770993		Itch	0.167761	0.722819	0.85569	1.12331
Cd160	0.120526	0.871059		1.08713		Icam1	0.346605	0.647762	0.786714	1.27156		Ccl27a	0.265968	0.724588		1.20244
Cd70	0.111479	0.856886		1.08033		Gusb	0.218732	0.654228	0.792823	1.16371		Il22	-0.30405	0.725813		0.809975
Tnfrsf8	0.108009	0.880004		1.07774		Cxcl2	0.370418	0.654851	0.792823	1.29273		Cfb	0.213408	0.726822	0.857277	1.15942
Irf4	0.0969626	0.844001		1.06952		Cebpb	0.284922	0.660689	0.797574	1.21834		Tyk2	-0.24176	0.726989		0.845713
C8a	0.0942624	0.891909		1.06752		H2-Ab1	0.232674	0.661731	0.797574	1.17501		Il12rb1	-0.32478	0.72986		0.79842
Cd69	0.0857473	0.891033		1.06124		Cxcl1	-0.39731	0.663693	0.797574	0.759273		Ccl12	0.350516	0.73294	0.861338	1.27502
Klrg1	0.0631596	0.900927		1.04475		Ddx58	0.219918	0.663892	0.797574	1.16467		Pin1	0.248846	0.735354		1.18826
Cd46	0.0462503	0.959318		1.03258		Irf8	0.24064	0.663954	0.797574	1.18152		Fcer2a	-0.37674	0.738216		0.770176
Klra15	0.0460794	0.964279		1.03246		Ythdf2	0.226874	0.665044	0.797639	1.1703		Itgae	-0.28993	0.741361		0.817942
Il13ra2	0.0311719	0.964186		1.02184		Abcg1	-0.27109	0.669529	0.801769	0.828693		H2-Dma	-0.17173	0.741827	0.867975	0.887777
Pycard	0.0266343	0.959414		1.01863		Xcl1	-0.33473	0.671291	0.80263	0.792933		H2-T23	0.254945	0.743978	0.867975	1.19329
Ccl28	0.0168304	0.982793		1.01173		Thy1	0.249618	0.678734	0.809767	1.18889		Ccl25	-0.26525	0.74548		0.832055
Flt3	0.00642949	0.991593		1.00447		Ido1	0.42291	0.679363	0.809767	1.34063		Il6st	0.177126	0.752749	0.875036	1.13063
Sh2d1a	-0.00942462	0.983877		0.993489		Rpl19	0.165308	0.683183	0.813062	1.12141		Syt17	0.275449	0.757449		1.21037
Nefl	-0.0298029	0.961187		0.979554		Reps1	-0.24287	0.690841	0.820017	0.845063		Il1a	0.312076	0.766517		1.24149
Fasl	-0.047254	0.937995		0.967777		Tie1	-0.2149	0.691302	0.820017	0.861606		H60a	-0.34789	0.767922		0.785732
Mbl2	-0.0516505	0.929647		0.964832		Map3k7	0.191215	0.693709	0.820017	1.14172		Mapk8	0.17846	0.769605	0.891413	1.13168
Il10	-0.0559022	0.939598		0.961993		Cd40	0.333563	0.694916	0.820017	1.26012		Camp	-0.35313	0.770822		0.782884
Ifna1	-0.0566173	0.917196		0.961516		H2-Aa	0.213388	0.695201	0.820017	1.15941		Il1rl2	0.249593	0.770938		1.18887
Il12b	-0.0645977	0.905163		0.956212		Tnfsf13b	0.311847	0.695417	0.820017	1.2413		Ifit1	-0.22069	0.771899		0.858155
Il17a	-0.0743836	0.923722		0.949748		Itga1	-0.26164	0.696563	0.820113	0.834139		Chuk	-0.15114	0.773033	0.892174	0.900539
Tbx21	-0.0901159	0.871743		0.939447		Syt17	-0.34427	0.698638	0.8213	0.787706		Cd86	0.187688	0.774423		1.13894
Ccl1	-0.106839	0.857365		0.92862		Birc5	0.285656	0.701364	0.823248	1.21896		Cxcr4	0.16114	0.780047	0.897054	1.11817
Lrrn3	-0.107529	0.879833		0.928176		Nfatc4	0.24236	0.703966	0.825043	1.18293		Cklf	-0.24193	0.781055		0.845613
Txk	-0.110665	0.978442		0.926161		Edc3	0.256695	0.707989	0.828498	1.19474		Tlr7	0.201179	0.781444		1.14964
Xcr1	-0.113157	0.851247		0.924563		Map2k2	-0.17131	0.713867	0.830288	0.888036		Gbp5	-0.21028	0.784148		0.864369
Ifng	-0.123785	0.876326		0.917777		Tnfsf11	0.309656	0.713996	0.830288	1.23941		Tdo2	0.303292	0.786351		1.23396
Chit1	-0.124408	0.864393		0.917381		Ada	0.244439	0.715242	0.830288	1.18463		Egr2	-0.235	0.788841		0.849685
Fcer1a	-0.127173	0.841401		0.915624		Card9	0.343573	0.715549	0.830288	1.2689		C1s1	0.176936	0.78887	0.901242	1.13048
C8b	-0.127775	0.845018		0.915242		Il13ra2	-0.39435	0.715974	0.830288	0.760832		Fos	-0.29576	0.789286	0.901242	0.814643
Il21	-0.130467	0.84291		0.913536		Txk	2.18436	0.718244	0.830288	4.54524		Mbl2	-0.24184	0.795568		0.845666
Ptgdr2	-0.13935	0.827102		0.907928		Il17f	-0.39859	0.718468	0.830288	0.758599		Il12rb2	-0.29006	0.800467		0.817868
CD209e	-0.142082	0.81952		0.90621		Ccr9	-0.38617	0.719485	0.830288	0.765158		Nubp1	-0.13593	0.801661		0.910083
Cd6	-0.143281	0.815357		0.905458		Blnk	0.362035	0.720012	0.830288	1.28524		Eng	0.14697	0.805671	0.912465	1.10724
Ifna2	-0.149002	0.81779		0.901874		H2-Dma	0.182337	0.720858	0.830288	1.13472		Bst2	-0.15635	0.809763	0.912465	0.897292
Gzmb	-0.169383	0.787696		0.889223		Ctsl	0.170823	0.72138	0.830288	1.1257		C1ra	-0.18231	0.813229	0.912465	0.881291
Hras	-0.173918	0.753646		0.886432		Tnfsf14	-0.28694	0.724183	0.83227	0.819639		Il27	0.254016	0.813338		1.19252
Hc	-0.189671	0.782852		0.876806		Cd55	0.316557	0.725954	0.833062	1.24535		Ly86	-0.1432	0.814282	0.912465	0.905508
Ccr3	-0.190409	0.789235		0.876357		Bax	0.192999	0.729156	0.835492	1.14314		Il17f	0.247352	0.815331		1.18703
Il12rb1	-0.194564	0.743831		0.873837		Nfatc1	0.212358	0.731384	0.836799	1.15858		Cx3cr1	-0.17969	0.815413	0.912465	0.882893
Ifna4	-0.208114	0.763635		0.865668		Psmb8	0.222356	0.732471	0.8368	1.16664		Gusb	-0.11777	0.816118	0.912465	0.921611
Ccr8	-0.211032	0.699195		0.863919		Cd83	-0.19475	0.751489	0.857254	0.873724		Fez1	0.21426	0.817673		1.16011
Il23r	-0.217323	0.733824		0.86016		Isg20	0.230685	0.758057	0.862366	1.17339		Cxcr2	0.160694	0.821964		1.11782
Ncr1	-0.247565	0.697697		0.842317		Spn	0.250016	0.75821	0.862366	1.18922		Klra21	-0.25068	0.822182		0.8405
Ccr9	-0.268597	0.673079		0.830126		Tnfrsf11b	0.25638	0.759785	0.86275	1.19448		Klrc1	-0.29094	0.830059		0.817369
Lta	-0.275323	0.659827		0.826265		Klra6	-1.76393	0.760842	0.86275	0.294445		Cd1d1	0.1546	0.834824		1.11311
Ccr6	-0.301323	0.528406		0.811508		Tnfsf18	-0.32492	0.761909	0.86275	0.798343		Cd80	0.153475	0.839679		1.11225
Tnfrsf17	-0.305883	0.636784		0.808947		Il21	-0.33236	0.763855	0.862981	0.794236		Irf7	0.134607	0.84117		1.09779
Tdo2	-0.308148	0.664073		0.807678		Selplg	-0.18021	0.765454	0.862981	0.882575		Inpp5d	0.122296	0.841758		1.08847
Cd79a	-0.30917	0.580528		0.807106		Mavs	-0.15794	0.766196	0.862981	0.896304		Tlr6	0.138834	0.841832		1.10101
Il13	-0.312991	0.615488		0.804971		Sele	0.451238	0.76821	0.862981	1.36721		Il21	-0.20189	0.848447		0.869411
Cd5	-0.313087	0.569539		0.804918		Mbl2	-0.29349	0.768385	0.862981	0.815926		Psmb8	0.129548	0.848674	0.94381	1.09395
Klra1	-0.325715	0.595654		0.797903		Egr2	0.26208	0.768838	0.862981	1.19921		Tie1	0.104908	0.849026		1.07543
Foxp3	-0.328177	0.503231		0.796542		Nubp1	0.155465	0.771724	0.86496	1.11378		Icam2	-0.12411	0.853017		0.91757
Ccr4	-0.328261	0.620874		0.796496		Il2	-0.36802	0.774725	0.866813	0.774845		Map2k2	-0.08988	0.854064	0.94381	0.939601
Cd7	-0.337842	0.495057		0.791224		Cd200	-0.17276	0.775629	0.866813	0.887144		Klra6	1.14773	0.855299		2.21565
Epsti1	-0.360755	0.553226		0.778757		H2-T23	0.207177	0.779826	0.870024	1.15443		Pecam1	-0.10404	0.856293	0.94381	0.930424
Cd1d2	-0.362648	0.533377		0.777736		Pnma1	0.299219	0.781515	0.870024	1.23048		Rps6	-0.11235	0.856696	0.94381	0.92508
Klra21	-0.374819	0.593926		0.771202		Cd1d1	-0.20028	0.781892	0.870024	0.870382		Csf3r	-0.10151	0.859994		0.932057
Ccl25	-0.379874	0.465642		0.768504		Cd53	-0.19244	0.787558	0.875065	0.875124		Eef1g	-0.11394	0.860576	0.94381	0.924061
Masp2	-0.413943	0.535647		0.750569		Ifi44l	-0.30504	0.78968	0.876158	0.80942		Kdr	0.105482	0.860873		1.07585
Blk	-0.421082	0.57917		0.746864		Nfkbia	-0.13306	0.794166	0.879868	0.911895		Zbp1	0.112925	0.86174	0.94381	1.08142
Mpped1	-0.447756	0.48306		0.733182		Cxcl10	0.253578	0.797378	0.880927	1.19216		Tnfrsf8	0.196328	0.863495		1.14578
Klra5	-0.450128	0.504857		0.731978		Lcp1	-0.12525	0.79741	0.880927	0.916845		Masp1	-0.16118	0.863675		0.894293
Il19	-0.460882	0.402846		0.726542		Il1rapl2	0.277453	0.799761	0.881797	1.21205		Chit1	0.196008	0.865744		1.14552
Gzmm	-0.468064	0.470405		0.722934		C2	0.153888	0.800488	0.881797	1.11256		Ncf4	0.088632	0.868515	0.948006	1.06336
Il25	-0.471486	0.393227		0.721221		Tnfrsf8	0.304337	0.804382	0.884589	1.23485		Fadd	-0.09834	0.868983		0.934107
Il17b	-0.483431	0.385925		0.715274		Tfrc	-0.16826	0.805994	0.884589	0.889915		Ticam2	-0.10185	0.869252		0.931837
H2-Q1	-0.485283	0.429008		0.714357		Egr1	0.238919	0.806469	0.884589	1.18011		Lag3	0.11183	0.871807		1.0806
Klra20	-0.493396	0.547604		0.710351		Cd70	0.234274	0.815313	0.893017	1.17631		Mavs	0.08754	0.872558	0.949201	1.06256
F12	-0.497035	0.486379		0.708561		Anp32b	0.109934	0.823611	0.900825	1.07918		Ikbke	-0.1012	0.872575		0.932257
Tnfsf15	-0.504343	0.360347		0.704982		Ccl8	-0.13912	0.828606	0.904126	0.908073		Card9	-0.13522	0.873768		0.910531
Btla	-0.510835	0.346693		0.701816		Abcf1	0.101489	0.828978	0.904126	1.07288		Fyn	-0.09252	0.875905	0.949634	0.937883
Prf1	-0.513729	0.459242		0.700409		Cd86	0.138665	0.830843	0.904878	1.10089		Cd164	0.071543	0.879827	0.950148	1.05084
Klra17	-0.518381	0.498028		0.698155		Nlrp3	-0.13172	0.834097	0.906524	0.912743		Mnx1	0.192838	0.883259		1.14301
Gzma	-0.521566	0.3213		0.696615		Nod1	0.121263	0.834708	0.906524	1.08769		Itgb3	0.140132	0.885295		1.10201
Cd96	-0.528866	0.378461		0.693099		Fadd	-0.12482	0.836525	0.907217	0.917118		Nfatc2	-0.11299	0.885802		0.92467
Gpr44	-0.530485	0.312131		0.692322		Ifit3	-0.16182	0.838742	0.908343	0.893897		Tank	-0.07347	0.885949	0.950148	0.950349
C9	-0.532828	0.427929		0.691199		Itgb2	0.104659	0.850261	0.919524	1.07524		Cdkn1a	0.112561	0.887526	0.950148	1.08115
Cd8a	-0.533655	0.376935		0.690802		Il11	0.211808	0.854044	0.921075	1.15814		Sele	0.22783	0.887707		1.17107
Timd4	-0.538935	0.328112		0.688279		Fos	-0.19298	0.854087	0.921075	0.874797		Tnfsf14	-0.11091	0.888351		0.926004
Ctsg	-0.547976	0.452121		0.683979		Klra17	0.206891	0.865014	0.931554	1.1542		Egr1	0.143104	0.889343	0.950148	1.10428
Klra3	-0.558962	0.417553		0.67879		Snai1	0.116132	0.871073	0.936768	1.08383		Il18	-0.09565	0.890907		0.935851
Aicda	-0.57677	0.400075		0.670463		H2-M3	0.095698	0.872791	0.936897	1.06858		H2-Ea-ps	-0.15106	0.891946		0.900589
Slamf1	-0.582883	0.405741		0.667628		Gzmm	0.173889	0.873678	0.936897	1.1281		Tfrc	-0.09373	0.896584	0.950148	0.937097
Syt17	-0.619723	0.277424		0.650796		Nfatc2	-0.12042	0.874984	0.936897	0.91992		Cd70	0.122796	0.897023		1.08884
Spink5	-0.627718	0.401862		0.647199		Lta	-0.16212	0.876844	0.936897	0.893711		Jak1	-0.05942	0.897289	0.950148	0.95965
Ifnl2	-0.633677	0.344303		0.644532		Cd48	-0.0798	0.878699	0.936897	0.946189		Pnma1	-0.12706	0.897374		0.915696
C8g	-0.639262	0.250198		0.642041		Map3k5	-0.08888	0.87915	0.936897	0.940252		Xaf1	0.073426	0.89969	0.950148	1.05221
Il17f	-0.645945	0.336613		0.639074		Il1b	-0.15989	0.879709	0.936897	0.895093		Emr1	0.080868	0.899985	0.950148	1.05765
Il5	-0.657507	0.547595		0.633973		Cd244	-0.09099	0.881439	0.937442	0.938878		Itgb2	0.06772	0.906047	0.950204	1.04806
Il3	-0.673344	0.331319		0.627052		Hspb2	0.141025	0.882956	0.93776	1.10269		Ccr9	-0.11758	0.907271		0.921732
Fut7	-0.696669	0.213834		0.616995		Elk1	-0.10184	0.886392	0.940113	0.931844		Clec4a2	0.096627	0.907369		1.06927
H60a	-0.696968	0.348397		0.616867		Il25	-0.12663	0.889768	0.941949	0.915969		Ebi3	-0.07536	0.907394		0.949105
Ms4a2	-0.706363	0.345756		0.612863		Socs1	0.095533	0.89057	0.941949	1.06846		H2-DMb1	-0.07055	0.908317	0.950204	0.952275
Cxcl11	-0.720179	0.184343		0.607022		Il10ra	-0.07757	0.895095	0.945437	0.947652		Lta	0.113201	0.909286		1.08163
Ltf	-0.731685	0.263991		0.6022		Il10	-0.1647	0.897595	0.946778	0.892114		Stat1	0.071853	0.911953	0.950204	1.05107
Il4	-0.731722	0.285001		0.602185		Ebi3	0.084883	0.900236	0.947627	1.0606		Klra27	0.118352	0.912348		1.08549
Itk	-0.778096	0.138272		0.583136		Gbp2b	0.161831	0.900861	0.947627	1.11871		Ada	-0.07218	0.91279		0.9512
Mme	-0.78345	0.173664		0.580976		Ncf4	0.062843	0.904684	0.949692	1.04452		Cd74	0.059667	0.91457	0.950204	1.04223
Klrb1	-0.795525	0.293603		0.576134		Ifit1	-0.08922	0.906775	0.949692	0.940031		Cxcl5	-0.0649	0.916807	0.950204	0.956012
Cd59b	-0.799274	0.114085		0.574638		Ctsw	-0.09545	0.908136	0.949692	0.93598		Masp2	-0.10912	0.916942		0.927153
Cd247	-0.801034	0.186926		0.573938		Slc11a1	-0.08037	0.908243	0.949692	0.945815		Reps1	0.065743	0.917744	0.950204	1.04662
Il17rb	-0.803965	0.162156		0.572773		Mr1	0.066847	0.910223	0.949692	1.04743		Lamp3	-0.0952	0.918086		0.936142
Cxcl15	-0.815971	0.257787		0.568026		Pdcd1lg2	0.097798	0.911163	0.949692	1.07014		Il1rapl2	-0.10694	0.918111		0.928555
Il12rb2	-0.828625	0.236854		0.563066		Adora2a	-0.09139	0.911569	0.949692	0.938618		Il10	-0.1088	0.926442		0.927359
Il22	-0.845266	0.121794		0.556608		Stat1	-0.06738	0.914027	0.949692	0.95437		Sell	-0.07508	0.930981		0.949289
Klra27	-0.849348	0.22068		0.555036		Mapk8	0.062771	0.914959	0.949692	1.04447		Jam3	-0.06317	0.933481		0.957159
Tnfsf4	-0.854467	0.13604		0.55307		Ikbke	0.06627	0.915375	0.949692	1.04701		Il15ra	-0.07472	0.937202		0.949526
Cxcr1	-0.855851	0.228488		0.552539		Icam2	-0.07092	0.916391	0.949692	0.952031		Cdk1	0.067764	0.939817		1.04809
Cxcr5	-0.859725	0.194123		0.551057		Atg5	0.056334	0.920571	0.952741	1.03982		Ecsit	-0.05595	0.940672		0.961961
Tpsab1	-0.874134	0.124029		0.545581		Ifit2	0.072553	0.923647	0.954642	1.05158		H2-Ob	0.0459	0.941561		1.03233
Cd27	-0.875373	0.190553		0.545113		Il21r	-0.04988	0.937896	0.966887	0.966017		Ccl17	-0.08375	0.94233		0.943602
Tal1	-0.898976	0.0811375		0.536267		C6	-0.0608	0.939303	0.966887	0.958732		Cd34	-0.0589	0.944528	0.974801	0.959996
Icam4	-0.908675	0.162568		0.532674		Tnfsf4	-0.07188	0.940346	0.966887	0.951397		Tbk1	0.036113	0.947749		1.02535
Il22ra2	-0.915659	0.10768		0.530102		Isg15	0.065429	0.940518	0.966887	1.0464		Il11	0.068083	0.951864		1.04832
H2-Ea-ps	-0.917824	0.197586		0.529307		Tnfaip3	0.042462	0.943079	0.968227	1.02987		Ifitm1	-0.07135	0.954605	0.982053	0.951747
Mnx1	-0.955875	0.242449		0.515529		Notch1	-0.0502	0.945352	0.96927	0.965802		Ccl28	-0.06975	0.955592		0.952803
Il12a	-0.964943	0.121366		0.512299		Eef1g	0.03993	0.948206	0.969658	1.02806		Nefl	0.04371	0.963293		1.03076
Itga2b	-0.993631	0.0760659		0.502212		Pin1	0.048188	0.94825	0.969658	1.03397		Tnfsf11	-0.02896	0.971194		0.980127
Masp1	-0.995793	0.0877214		0.50146		Chit1	0.071601	0.954598	0.974366	1.05088		Ambp	0.031999	0.97319	0.995198	1.02243
Defb1	-0.998313	0.0761225		0.500585		Lamp3	0.05411	0.955385	0.974366	1.03822		Nfkbia	-0.01573	0.976248	0.995198	0.989156
Il15ra	-1.00229	0.0881951		0.499206		Itgae	-0.04723	0.956983	0.974705	0.967793		Bax	0.015066	0.978995	0.995198	1.0105
Fez1	-1.04123	0.0706945		0.485913		Serping1	0.026379	0.964099	0.980655	1.01845		Rpl19	0.010799	0.979854	0.995198	1.00751
Aire	-1.04339	0.102735		0.485188		Ccl28	-0.05292	0.967338	0.982652	0.963983		Ltf	-0.02633	0.98037		0.981915
Cr2	-1.05919	0.0694699		0.4799		Fcer2a	0.041292	0.972793	0.986651	1.02903		Cd40	0.017729	0.983049		1.01236
Tnfrsf13c	-1.10861	0.0622122		0.46374		Map3k1	0.02366	0.973837	0.986651	1.01654		Map3k5	0.011614	0.984753	0.995198	1.00808
Pou2af1	-1.12635	0.015791		0.458073		Il1r2	0.026075	0.976079	0.987623	1.01824		F13a1	0.01128	0.987549	0.995198	1.00785
Il27	-1.14777	0.0975188		0.451321		Il1rap	-0.01539	0.982077	0.991173	0.989389		S100a8	0.013517	0.989017	0.995198	1.00941
S100b	-1.31678	0.0604659		0.401429		Itch	0.010102	0.982163	0.991173	1.00703		Cd244	-0.00785	0.989728		0.994574
Cd19	-1.33422	0.0526042		0.396606		Il7	0.022449	0.984361	0.992092	1.01568		Blnk	-0.01325	0.989962		0.990858
Usp9y	-1.51662	0.080811		0.349505		Nefl	0.013907	0.988857	0.995152	1.00969		Tlr2	-0.00662	0.990523		0.995422
Elane	-1.54582	0.0358453		0.3425		Pik3cd	0.006676	0.989982	0.995152	1.00464		Il7	-0.01085	0.992745		0.992508
Glycam1	-1.65628	0.0149771		0.317256		Ccl24	-0.00961	0.991841	0.995721	0.993361		Irgm2	-0.00564	0.993196		0.996098
Prg2	-1.76273	0.000982965		0.294689		Tdo2	-0.00486	0.996679	0.999275	0.996637		Polr1b	-0.00451	0.994693		0.996879
Pax5	-1.83847	0.00655226		0.279618		Usp18	0.001609	0.998342	0.999413	1.00112		Ddx58	0.000473	0.99927	0.99957	1.00033
Klra6	-2.91166	0.469883		0.132893		Inpp5d	0.000464	0.999413	0.999413	1.00032		Irf8	0.000302	0.99957	0.99957	1.00021

## Sheet: Supplementary Table 3
Supplementary Table 3. List of genes included in the Venn diagram of Figure S4
Gene	log2FoldChange	pvalue	Comparison	Modulation
Cyfip2	-4.96513	2.03114e-09	PDCVSPre	Downregulated
Itga2	4.88117	1.14063e-08	PDCVSPre	Upregulated
Arg1	5.84529	1.91352e-08	PDCVSPre	Upregulated
Ncam1	3.92223	2.40894e-08	PDCVSPre	Upregulated
Plaur	3.7453	2.88056e-08	PDCVSPre	Upregulated
Msln	4.99362	3.09454e-08	PDCVSPre	Upregulated
Cd9	4.02702	6.26701e-08	PDCVSPre	Upregulated
Fn1	4.13292	8.37734e-08	PDCVSPre	Upregulated
Tnfrsf12a	3.78398	1.02855e-07	PDCVSPre	Upregulated
Entpd1	-2.76419	2.35378e-07	PDCVSPre	Downregulated
Casp3	3.55374	3.45115e-07	PDCVSPre	Upregulated
Runx1	3.55569	3.99734e-07	PDCVSPre	Upregulated
Dmbt1	-5.30403	4.99525e-07	PDCVSPre	Downregulated
Dusp4	4.59411	5.19237e-07	PDCVSPre	Upregulated
Lgals3	4.25083	1.20365e-06	PDCVSPre	Upregulated
Ms4a1	-3.82409	1.43226e-06	PDCVSPre	Downregulated
Tgfb1	3.33697	1.43992e-06	PDCVSPre	Upregulated
H2-Q2	-4.54359	1.63162e-06	PDCVSPre	Downregulated
Cd79b	-3.32498	2.61081e-06	PDCVSPre	Downregulated
Anxa1	3.36892	3.59459e-06	PDCVSPre	Upregulated
Lcn2	-2.24879	5.06296e-06	ClassVSPre	Downregulated
Il13ra1	2.46365	6.75176e-06	PDCVSPre	Upregulated
Itgb4	2.50738	8.60914e-06	PDCVSPre	Upregulated
Il4ra	2.9498	1.59265e-05	PDCVSPre	Upregulated
Casp3	1.92638	1.60147e-05	ClassVSPre	Upregulated
Camp	-3.3064	2.16494e-05	ClassVSPre	Downregulated
Fcgr2b	2.76633	2.4219e-05	PDCVSPre	Upregulated
Gfi1	-3.70475	2.52788e-05	PDCVSPre	Downregulated
Il5ra	3.72396	2.56842e-05	ClassVSPre	Upregulated
Ifngr1	2.21741	2.97152e-05	PDCVSPre	Upregulated
Ltb	-2.62413	3.74816e-05	PDCVSPre	Downregulated
Dusp6	2.59452	3.99028e-05	PDCVSPre	Upregulated
Il1rn	1.66801	5.27283e-05	ClassVSPre	Upregulated
Ccr2	1.38411	5.55742e-05	ClassVSPre	Upregulated
Cd207	-3.78863	6.43377e-05	PDCVSPre	Downregulated
Plaur	1.74076	7.87126e-05	ClassVSPre	Upregulated
Foxp3	-3.24766	8.2504e-05	PDCVSPre	Downregulated
F2rl1	3.19207	8.65192e-05	PDCVSPre	Upregulated
Dusp4	2.32964	8.72825e-05	ClassVSPre	Upregulated
Nt5e	4.3785	8.79341e-05	PDCVSPre	Upregulated
Fcgr4	2.68808	8.85677e-05	PDCVSPre	Upregulated
Clu	2.38437	9.94339e-05	PDCVSPre	Upregulated
Anxa1	1.86383	0.000100629	ClassVSPre	Upregulated
Pla2g1b	-8.41748	0.000118744	PDCVSPre	Downregulated
Spp1	3.46167	0.000154325	PDCVSPre	Upregulated
Il3ra	2.29705	0.000155943	PDCVSPre	Upregulated
Gpi1	2.12917	0.000163581	PDCVSPre	Upregulated
Col1a1	2.81802	0.000182222	PDCVSPre	Upregulated
Cx3cl1	1.97007	0.000188456	PDCVSPre	Upregulated
Cmpk2	-3.01503	0.000194418	PDCVSPre	Downregulated
Xbp1	-2.51831	0.000217314	PDCVSPre	Downregulated
Itga5	2.98159	0.000222296	PDCVSPre	Upregulated
Cd79b	-1.67962	0.000225858	ClassVSPre	Downregulated
Tal1	-2.96107	0.000246659	PDCVSPre	Downregulated
Il1rn	2.37804	0.000257816	PDCVSPre	Upregulated
Clec7a	1.48619	0.000259185	ClassVSPre	Upregulated
Cxcr2	-1.64367	0.000265685	ClassVSPre	Downregulated
Il34	2.64185	0.000294328	PDCVSPre	Upregulated
Casp8	1.95507	0.000312657	PDCVSPre	Upregulated
Crp	-1.64087	0.000346332	ClassVSPre	Downregulated
Psen2	-1.91665	0.000411472	PDCVSPre	Downregulated
Ms4a1	-1.82641	0.00041219	ClassVSPre	Downregulated
Cxcl5	-1.37435	0.00041735	ClassVSPre	Downregulated
Pou2af1	-2.59064	0.000418215	PDCVSPre	Downregulated
Erbb2	2.19608	0.000452238	PDCVSPre	Upregulated
Thbd	-1.41237	0.000452578	ClassVSPre	Downregulated
S100a8	-2.15561	0.000467998	ClassVSPre	Downregulated
Pax5	-3.69401	0.000472143	PDCVSPre	Downregulated
Angpt2	2.43565	0.000557644	PDCVSPre	Upregulated
F2rl1	1.7893	0.000619948	ClassVSPre	Upregulated
Cxcr5	-3.5926	0.000636082	PDCVSPre	Downregulated
Ccr6	-2.67957	0.000666124	PDCVSPre	Downregulated
Cd2	-2.57602	0.000666814	PDCVSPre	Downregulated
Hprt	2.05904	0.000723057	PDCVSPre	Upregulated
Atg7	2.07419	0.000740797	PDCVSPre	Upregulated
G6pdx	1.82724	0.000752922	PDCVSPre	Upregulated
Cd97	1.66701	0.000779023	PDCVSPre	Upregulated
Ctss	2.29687	0.000798524	PDCVSPre	Upregulated
Epcam	2.77211	0.000818084	PDCVSPre	Upregulated
Il22ra1	-4.23281	0.000832642	PDCVSPre	Downregulated
Ifitm2	1.51046	0.000833185	PDCVSPre	Upregulated
Itga2	1.77749	0.000878418	ClassVSPre	Upregulated
Cfd	-3.07083	0.000906669	ClassVSPre	Downregulated
Itgb1	2.33531	0.000968198	PDCVSPre	Upregulated
Prg2	-1.76273	0.000982965	ClassVSPre	Downregulated
C9	-3.33396	0.00101348	PDCVSPre	Downregulated
Abcb1a	6.43321	0.00101355	PDCVSPre	Upregulated
Clu	1.33249	0.00102333	ClassVSPre	Upregulated
Ccl6	2.92459	0.00113566	PDCVSPre	Upregulated
Cd68	1.84834	0.00119366	PDCVSPre	Upregulated
Ctsh	1.8141	0.00122322	PDCVSPre	Upregulated
Camp	-3.65953	0.00125142	PDCVSPre	Downregulated
Ccrl2	-2.03966	0.00127558	PDCVSPre	Downregulated
Tgfb1	1.45318	0.00131641	ClassVSPre	Upregulated
Col3a1	2.6226	0.00132335	PDCVSPre	Upregulated
C7	-2.28297	0.00133454	ClassVSPre	Downregulated
Ccl11	-2.60767	0.00133845	PDCVSPre	Downregulated
Il18r1	2.89474	0.00138068	PDCVSPre	Upregulated
Clec7a	2.08813	0.0014158	PDCVSPre	Upregulated
Cmah	-1.93364	0.00141956	PDCVSPre	Downregulated
Mme	-2.8169	0.00142449	PDCVSPre	Downregulated
C7	-3.53481	0.00148402	PDCVSPre	Downregulated
Flt3l	-2.59746	0.00167791	PDCVSPre	Downregulated
Fcgr3	2.15815	0.00179751	PDCVSPre	Upregulated
Lif	3.184	0.00181109	PDCVSPre	Upregulated
Il15	-2.24727	0.00193479	PDCVSPre	Downregulated
Nt5e	2.14826	0.00195264	ClassVSPre	Upregulated
Defb1	-2.74834	0.00221989	PDCVSPre	Downregulated
Ccl21a	-2.60296	0.00222303	PDCVSPre	Downregulated
Twist1	2.9543	0.00240482	PDCVSPre	Upregulated
Il18rap	2.67635	0.0025047	PDCVSPre	Upregulated
Il24	4.95241	0.00265316	PDCVSPre	Upregulated
Pdgfc	1.9332	0.00271358	PDCVSPre	Upregulated
Smn1	1.52398	0.0027358	PDCVSPre	Upregulated
Muc1	-3.05831	0.00276697	PDCVSPre	Downregulated
Tnfsf10	-2.27698	0.00290391	PDCVSPre	Downregulated
Ifna2	-3.06799	0.00297623	PDCVSPre	Downregulated
Rsad2	-2.33568	0.0030096	PDCVSPre	Downregulated
Il1a	1.9477	0.00303125	ClassVSPre	Upregulated
Itk	-2.51482	0.00304371	PDCVSPre	Downregulated
Col4a1	1.72552	0.00318461	PDCVSPre	Upregulated
Tek	-1.98973	0.00329238	PDCVSPre	Downregulated
St6gal1	1.92595	0.00347057	PDCVSPre	Upregulated
Ifnar1	1.32981	0.00351499	PDCVSPre	Upregulated
Smpd3	2.8853	0.00352433	PDCVSPre	Upregulated
Psma2	1.31643	0.00363016	PDCVSPre	Upregulated
Ccr4	-3.26683	0.00365878	PDCVSPre	Downregulated
App	1.29345	0.00366705	PDCVSPre	Upregulated
Glycam1	-3.14244	0.00372536	PDCVSPre	Downregulated
Tnfrsf10b	2.24436	0.00373126	PDCVSPre	Upregulated
Trem2	2.10756	0.00374385	PDCVSPre	Upregulated
Zfp13	-2.09423	0.00375781	PDCVSPre	Downregulated
Cd14	1.76551	0.00376153	PDCVSPre	Upregulated
Map2k1	1.9092	0.0038031	PDCVSPre	Upregulated
Vegfc	2.3847	0.00384187	PDCVSPre	Upregulated
Ccl19	-2.18309	0.00394186	PDCVSPre	Downregulated
Dpp4	-1.94812	0.00401368	PDCVSPre	Downregulated
Cd3d	-2.17619	0.00408116	PDCVSPre	Downregulated
Cfi	2.54973	0.00439461	PDCVSPre	Upregulated
Irf7	1.19403	0.00440091	ClassVSPre	Upregulated
Arg1	1.89255	0.00450663	ClassVSPre	Upregulated
Cd5	-2.68569	0.00452889	PDCVSPre	Downregulated
Smad2	1.8898	0.00456621	PDCVSPre	Upregulated
Msln	1.67221	0.00460169	ClassVSPre	Upregulated
Il18rap	1.50111	0.00466191	ClassVSPre	Upregulated
Angpt1	-2.77921	0.00466723	PDCVSPre	Downregulated
Itga6	1.654	0.00468542	PDCVSPre	Upregulated
Ccl26	-2.88915	0.00469669	PDCVSPre	Downregulated
Apoe	1.63589	0.00483385	PDCVSPre	Upregulated
Il18r1	1.62431	0.0049065	ClassVSPre	Upregulated
Rag1	-2.9725	0.00495123	PDCVSPre	Downregulated
Rora	-1.37844	0.00502378	ClassVSPre	Downregulated
Cd276	1.97408	0.00506624	PDCVSPre	Upregulated
Arg2	-2.1765	0.00509698	PDCVSPre	Downregulated
Ly86	1.06234	0.0053314	ClassVSPre	Upregulated
Birc5	1.31587	0.0054867	ClassVSPre	Upregulated
Bid	2.38346	0.00558773	PDCVSPre	Upregulated
Cd81	1.25693	0.00559849	PDCVSPre	Upregulated
Lamp2	1.39901	0.00574931	PDCVSPre	Upregulated
Sbno2	1.52897	0.00584818	PDCVSPre	Upregulated
C1s1	-1.13986	0.00585086	ClassVSPre	Downregulated
Msr1	2.14986	0.00588291	PDCVSPre	Upregulated
Il12a	-2.61453	0.00591368	PDCVSPre	Downregulated
Elane	-3.01669	0.00623533	PDCVSPre	Downregulated
Cd38	1.57531	0.00629164	PDCVSPre	Upregulated
Prg2	-2.27525	0.0063774	PDCVSPre	Downregulated
Sh2b2	2.33784	0.00652952	PDCVSPre	Upregulated
Pax5	-1.83847	0.00655226	ClassVSPre	Downregulated
Jak2	1.44781	0.0066891	PDCVSPre	Upregulated
Psen2	-0.962364	0.00682379	ClassVSPre	Downregulated
Plau	1.75591	0.00714319	PDCVSPre	Upregulated
Cdh1	2.04602	0.00739642	PDCVSPre	Upregulated
Cxcl16	1.86144	0.00759795	PDCVSPre	Upregulated
Akt3	1.92905	0.00777388	PDCVSPre	Upregulated
Klra7	-3.39449	0.00781968	PDCVSPre	Downregulated
Tfe3	1.39545	0.00785485	PDCVSPre	Upregulated
Gpr44	-2.18931	0.00787317	PDCVSPre	Downregulated
Tap2	-1.80299	0.00788991	PDCVSPre	Downregulated
Kit	-2.11041	0.00821604	PDCVSPre	Downregulated
Entpd1	-0.924517	0.00821908	ClassVSPre	Downregulated
Rora	-1.97116	0.00827145	PDCVSPre	Downregulated
Fcgr2b	1.13417	0.00833869	ClassVSPre	Upregulated
Ifi27	-2.14473	0.00892366	PDCVSPre	Downregulated
Ambp	-1.55701	0.008975	ClassVSPre	Downregulated
Mapk3	1.53304	0.00906518	PDCVSPre	Upregulated
Irak1	-1.52631	0.00936075	PDCVSPre	Downregulated
Stat6	1.22451	0.00956086	PDCVSPre	Upregulated
Itgax	1.60056	0.00989632	PDCVSPre	Upregulated
Lck	-2.13416	0.0103751	PDCVSPre	Downregulated
Klra4	3.06846	0.0104954	PDCVSPre	Upregulated
Jam3	-1.20723	0.0106577	ClassVSPre	Downregulated
Mapk11	2.0057	0.0106903	PDCVSPre	Upregulated
Cspg4	2.15985	0.0106966	PDCVSPre	Upregulated
Litaf	1.32953	0.0107654	PDCVSPre	Upregulated
Tgfb3	1.48091	0.0110345	PDCVSPre	Upregulated
Klrc1	2.15644	0.0111363	ClassVSPre	Upregulated
Cd59b	-2.02126	0.0111754	PDCVSPre	Downregulated
Prkcd	1.25174	0.0113437	PDCVSPre	Upregulated
Jun	-1.88728	0.0114284	PDCVSPre	Downregulated
Polr2a	1.32488	0.0118851	PDCVSPre	Upregulated
Irak4	1.41805	0.0119481	PDCVSPre	Upregulated
Mpped1	-2.48554	0.012091	PDCVSPre	Downregulated
Hif1a	1.7103	0.0122145	PDCVSPre	Upregulated
Fas	-1.06355	0.0122607	ClassVSPre	Downregulated
Ppia	1.24457	0.0123381	PDCVSPre	Upregulated
Ppbp	-2.28781	0.0126356	PDCVSPre	Downregulated
Itga2b	-2.12897	0.0128348	PDCVSPre	Downregulated
Lbp	2.08705	0.0129572	PDCVSPre	Upregulated
Tnfrsf12a	1.15046	0.0137118	ClassVSPre	Upregulated
Il2ra	-1.80421	0.013805	PDCVSPre	Downregulated
Thbs1	2.29723	0.013834	PDCVSPre	Upregulated
Ncr1	-2.67018	0.0139848	PDCVSPre	Downregulated
Trp53	0.809922	0.014056	ClassVSPre	Upregulated
Il3ra	0.912559	0.0140608	ClassVSPre	Upregulated
H2-DMb2	-1.51698	0.0141967	PDCVSPre	Downregulated
Tirap	1.72945	0.0142595	PDCVSPre	Upregulated
Irf4	-2.00604	0.014523	PDCVSPre	Downregulated
Cxcl5	-1.43925	0.0147263	PDCVSPre	Downregulated
Smad3	1.75547	0.0147984	PDCVSPre	Upregulated
Glycam1	-1.65628	0.0149771	ClassVSPre	Downregulated
Pparg	1.13996	0.0150958	ClassVSPre	Upregulated
Tnfrsf18	1.54259	0.0152376	ClassVSPre	Upregulated
Trp53	1.24534	0.0152457	PDCVSPre	Upregulated
Ccr3	-2.78004	0.0154602	PDCVSPre	Downregulated
Pou2af1	-1.12635	0.015791	ClassVSPre	Downregulated
Foxj1	-1.39592	0.0158511	ClassVSPre	Downregulated
Fas	-1.59189	0.0158763	PDCVSPre	Downregulated
Ccl2	2.33451	0.0159944	PDCVSPre	Upregulated
Tlr3	1.95225	0.0162007	PDCVSPre	Upregulated
Fcgr1	1.68463	0.0163141	PDCVSPre	Upregulated
Ccr5	1.02923	0.0164413	ClassVSPre	Upregulated
Cmah	-0.905687	0.0165254	ClassVSPre	Downregulated
Ccl21a	-1.33853	0.0169409	ClassVSPre	Downregulated
C1qa	1.34187	0.01715	PDCVSPre	Upregulated
C8a	-2.62627	0.0171839	PDCVSPre	Downregulated
Oasl1	1.90696	0.0176611	PDCVSPre	Upregulated
Cd247	-2.35464	0.0176915	PDCVSPre	Downregulated
Sh2d1a	-1.86636	0.0177224	PDCVSPre	Downregulated
Il22ra2	-2.06913	0.0180707	PDCVSPre	Downregulated
Cr2	-2.17869	0.0183033	PDCVSPre	Downregulated
Cxcl14	2.2381	0.0184826	PDCVSPre	Upregulated
Cxcl16	1.07291	0.0189452	ClassVSPre	Upregulated
Ctsh	0.858083	0.0190536	ClassVSPre	Upregulated
Cd19	-2.51792	0.0190715	PDCVSPre	Downregulated
Btla	-2.03449	0.0191329	PDCVSPre	Downregulated
Tnfsf15	-2.10164	0.0193499	PDCVSPre	Downregulated
Cd3e	-2.17984	0.0194887	PDCVSPre	Downregulated
Ctsg	-2.61554	0.0195759	PDCVSPre	Downregulated
Pparg	1.79532	0.0195892	PDCVSPre	Upregulated
Fut7	-2.07085	0.0196609	PDCVSPre	Downregulated
Ccl8	0.982187	0.0197056	ClassVSPre	Upregulated
Gfi1	-1.33676	0.019931	ClassVSPre	Downregulated
S100a8	-2.14209	0.0211586	PDCVSPre	Downregulated
C1qb	1.32968	0.0214427	PDCVSPre	Upregulated
Tlr4	1.31423	0.0216763	PDCVSPre	Upregulated
Clec4n	1.86564	0.0217294	PDCVSPre	Upregulated
Ccr5	1.55994	0.0218361	PDCVSPre	Upregulated
C3ar1	1.57058	0.0224612	PDCVSPre	Upregulated
C1qbp	0.833218	0.0224769	ClassVSPre	Upregulated
Lrp1	1.27442	0.0227885	PDCVSPre	Upregulated
Cd28	-1.63895	0.0228664	PDCVSPre	Downregulated
Il3	-2.5782	0.0229345	PDCVSPre	Downregulated
Map2k4	1.31561	0.0229435	PDCVSPre	Upregulated
Pla2g6	1.48077	0.0236882	PDCVSPre	Upregulated
Cxcl12	-1.85365	0.0242922	PDCVSPre	Downregulated
Il16	-1.37139	0.0244606	PDCVSPre	Downregulated
Ceacam1	1.38128	0.0248704	ClassVSPre	Upregulated
Cd9	1.09408	0.0256142	ClassVSPre	Upregulated
Lgals3	1.28846	0.0256366	ClassVSPre	Upregulated
Zfp13	-1.06111	0.0260619	ClassVSPre	Downregulated
Bcl2l1	1.1908	0.0265842	PDCVSPre	Upregulated
Nfkb1	1.38412	0.0266601	PDCVSPre	Upregulated
Klrc2	1.38488	0.0270898	ClassVSPre	Upregulated
Tnfrsf1b	1.13088	0.027138	PDCVSPre	Upregulated
Fcgr4	0.944439	0.028157	ClassVSPre	Upregulated
Itgax	0.801585	0.0287293	ClassVSPre	Upregulated
Epsti1	-2.21207	0.0288171	PDCVSPre	Downregulated
Dusp6	0.905696	0.029087	ClassVSPre	Upregulated
Erbb2	0.874819	0.0299801	ClassVSPre	Upregulated
Il17b	-1.9654	0.0308703	PDCVSPre	Downregulated
Bcl6	1.4574	0.0309717	PDCVSPre	Upregulated
Abl1	1.22842	0.0310969	PDCVSPre	Upregulated
Ctss	0.972179	0.0313314	ClassVSPre	Upregulated
Hsd11b1	-1.37542	0.031358	PDCVSPre	Downregulated
Csf2	2.13073	0.0315489	PDCVSPre	Upregulated
Cxcr2	-1.48297	0.0317479	PDCVSPre	Downregulated
Tgfbr1	1.217	0.0323246	PDCVSPre	Upregulated
Fcgr1	0.957654	0.0324905	ClassVSPre	Upregulated
Arg2	-1.07398	0.0327116	ClassVSPre	Downregulated
Cd36	-1.28721	0.0330227	ClassVSPre	Downregulated
Prkce	-0.942891	0.0331892	ClassVSPre	Downregulated
Mcam	1.42544	0.0336165	PDCVSPre	Upregulated
Tnfrsf10b	1.04007	0.0339517	ClassVSPre	Upregulated
Mpo	-2.70318	0.0340995	PDCVSPre	Downregulated
Tnfrsf4	-1.69108	0.0343095	PDCVSPre	Downregulated
Tnfrsf13c	-1.95687	0.0344177	PDCVSPre	Downregulated
Cd84	1.26036	0.0346667	PDCVSPre	Upregulated
Tnfrsf9	2.47091	0.0348788	PDCVSPre	Upregulated
C8g	-1.88762	0.0351757	PDCVSPre	Downregulated
Mrc1	1.50124	0.0351804	PDCVSPre	Upregulated
Siglec1	0.90528	0.0352007	ClassVSPre	Upregulated
H2-Q1	-2.09414	0.0352879	PDCVSPre	Downregulated
Elane	-1.54582	0.0358453	ClassVSPre	Downregulated
Il1a	2.25978	0.0359752	PDCVSPre	Upregulated
Prf1	-2.38391	0.0360148	PDCVSPre	Downregulated
Cyfip2	-1.12744	0.0361566	ClassVSPre	Downregulated
Xbp1	-0.943704	0.0363605	ClassVSPre	Downregulated
Pvr	1.38197	0.0363732	PDCVSPre	Upregulated
Runx1	0.94488	0.0383377	ClassVSPre	Upregulated
Gtf3c1	1.09415	0.038346	PDCVSPre	Upregulated
Cybb	1.21858	0.0390066	PDCVSPre	Upregulated
C1qbp	1.15161	0.0390519	PDCVSPre	Upregulated
Xcr1	-1.96018	0.0399565	PDCVSPre	Downregulated
Psmb7	1.09354	0.039972	PDCVSPre	Upregulated
Il6st	-0.723812	0.0399921	ClassVSPre	Downregulated
Cd36	-1.87595	0.0401003	PDCVSPre	Downregulated
Eif2b4	-1.04833	0.0402433	PDCVSPre	Downregulated
Pdcd1	-1.63138	0.0404107	PDCVSPre	Downregulated
Runx3	1.65718	0.0407509	PDCVSPre	Upregulated
Lcn2	-1.52069	0.0410882	PDCVSPre	Downregulated
Rela	1.05661	0.0412205	PDCVSPre	Upregulated
C3ar1	0.910277	0.0412487	ClassVSPre	Upregulated
Ikbkb	0.986714	0.0412843	PDCVSPre	Upregulated
Cd6	-2.0848	0.0414536	PDCVSPre	Downregulated
Mpo	-1.74162	0.0417945	ClassVSPre	Downregulated
Irgm2	-0.838284	0.042048	ClassVSPre	Downregulated
Cd8a	-1.99298	0.0420493	PDCVSPre	Downregulated
Cd22	-1.69704	0.0424793	PDCVSPre	Downregulated
Epcam	1.10736	0.0426896	ClassVSPre	Upregulated
Eng	-0.753502	0.0436095	ClassVSPre	Downregulated
Egr3	1.87262	0.0438017	PDCVSPre	Upregulated
Tnfrsf17	-2.10381	0.0444506	PDCVSPre	Downregulated
C1qa	0.74464	0.0446549	ClassVSPre	Upregulated
Cd38	0.742139	0.0448855	ClassVSPre	Upregulated
Slamf1	-2.23994	0.045441	PDCVSPre	Downregulated
Mapkapk2	0.92017	0.0456054	PDCVSPre	Upregulated
H2-Q2	-1.22873	0.0456373	ClassVSPre	Downregulated
Egfr	1.30779	0.0458103	PDCVSPre	Upregulated
Yy1	1.01365	0.0463519	PDCVSPre	Upregulated
Ets1	1.25923	0.0470171	PDCVSPre	Upregulated
Cxcr6	-1.80931	0.0470486	PDCVSPre	Downregulated
Cd7	-1.6313	0.0478755	PDCVSPre	Downregulated
Tnfrsf11a	1.50905	0.0479678	PDCVSPre	Upregulated
Vwf	1.2494	0.0482765	PDCVSPre	Upregulated
Ep300	1.01356	0.04841	PDCVSPre	Upregulated
Il2rb	-1.47853	0.049501	PDCVSPre	Downregulated
Irf7	1.32863	0.0498012	PDCVSPre	Upregulated

## Sheet: Supplemantary Table 4
Supplementary Table 4. Gene signatures used for the analysis in Figure 4
TREG	CTLs	M2	AP	CD103+DC	T cells exhaustion	gMDSC	Signature	Reference
Foxp3	Prf1	Arg1	Ifng	Irf8	Tigit	Anpep	gMDSC	Adapted from Wang G et al. Cancer Discovery. 2016. PMID: 26701088
Cd4	Gzmb	Ccl12	Cd4	Xcr1	Cd8a	Arg1	TREG	Adapted from Bailey et al. Nature 2016. PMID: 26909576
	Gzma	Ccl17	Cd74	Itgae	Lag3	Cd14	CTLs	Adapted from Bailey et al. Nature 2016. PMID: 26909576
	Cd8a	Ccr2	Cd8a	Itgax	Cd274	Cd274	B cells	Adapted from Bailey et al. Nature 2016. PMID: 26909576
		Cd68	Cd8b1		Pdcd1lg2	Cd33	T cells	Adapted from Bailey et al. Nature 2016. PMID: 26909576
B cells	T cells	Il33	Ciita		Cd276	Cd34	M2	Adapted from Bailey et al. Nature 2016. PMID: 26909576 and Wang G et al. Cancer Discovery. 2016. PMID: 26701088
Cd19	Cd3e	Maf	Creb1			Cd38	AP	Modified from Bailey et al. Nature 2016. PMID: 26909576
Ms4a1	Cd3d	Mrc1	Ctsl			Cd80	CD103+DC	Li J. et al. Immunity. 2018. PMID: 29958801
	Cd3g		Ctss			Ceacam8	T cells exhaustion	Adapted from Ayers M et al. Journal of Clinical Investigation 2017. PMID: 28650338
	Cd247		H2-Aa			Csf1r
			H2-Ab1			Csf2
			H2-D1			Csf3
			H2-Dma			Cxcl12
			H2-DMb1			Cxcl8
			H2-DMb2			Cxcr2
			H2-Ea-ps			Cxcr4
			H2-Eb1			Entpd1
			H2-K1			Fut4
			H2-M3			Ido1
			H2-Ob			Il10
			H2-Q1			Il4r
			H2-Q10			Itgam
			H2-Q2			Itgax
			H2-T23			Nos2
			Klrc1			Pdcd1
			Klrd1			Ptprc
			Tap1			S100a8
			Tap2			S100a9
			Tapbp			Stat1
			Tnf			Stat3
			Psme1			Stat5a
			Psme2			Tgfb1
			Psme2B			Tlr3
			Psme3			Tlr4
			Hspa8			Tnf
			Hspa1L
			Hspa1A-Hspa1B
			Hspa2
			Hspa4
			Hsp90Aa1
			Hsp90Ab1
			H2-M2
			H2-M9
			H2-Q7
			H2-Q8
			H2-T22
			H2-T24
			H2-T3
			H2-T9
			H2-M10.4
			H2-M11
			H2-M1
			H2-M10.5
			H2-M10.2
			H2-M10.6
			H2-T10
			H2-Q6
			H2-M10.3
			H2-Bl
			H2-M10.1
			Mhc
			H2-T18
			H2-Q9
			Gm8909
			H2-L
			Gm10499
			H2-Q4
			H2-T-Ps
			Gm11127
			H2-M5
			Gm7030
			Canx
			B2M
			Pdia3
			Calr
			Kir3Dl1
			Kir3Dl2
			Klrc2-Klrc3
			Ifi30
			Lgmn
			Ctsb
			H2-Oa
			Rfx5
			Rfxank
			Rfxap
			Nfya
			Nfyb
			Nfyc
			Hspa5
